# Supplementary material for: Comparative Genomics of Vibrio cholerae from Haiti, Asia, and Africa
Source: Emerg Infect Dis. 2011 Nov;17(11):2113–21. doi: 10.3201/eid1711.110794 (PMC3310578; doi:10.3201/eid1711.110794)
Supplement: Technical Appendix 1 — Conserved open reading frames among all Vibrio cholerae isolates and high quality single nucleotide polymorphisms (hqSNPs) used to estimate the evolutionary relationship between study isolates. [file 11-0794-Techapp1.xls]

## Sheet: Sheet1
Comparative Genomics of Vibrio cholerae from Haiti, Asia, and Africa
Technical Appendix 1. Conserved open reading frames among all Vibrio cholerae isolates and high-quality single-nucleotide polymorphisms (hqSNPs) used to estimate the evolutionary relationship between study isolates
*Locus ID from reference strain 2010EL-1786.
†The hqSNP and flanking sequences are reported in the coding direction for each locus.
‡Chromosomal coordinate for the hqSNP taken from the direct strand of reference strain 2010EL-1786.
§Reference allele refers to the allele harbored by reference strain 2010EL-1786.
¶Major allele refers to the most abundant allele in the strains being compared.
#Minor allele refers to the least abundant allele in the strains being compared.
**Minor allele strains refer to the strains harboring the least abundant allele in strains being compared.
Locus ID*	Product	hqSNP†	Chromosome	Chromosomal location‡	Reference allele§	Major allele¶	Minor allele#	Minor allele strains**
26	K02035 peptide/nickel transport system substrate-binding protein	AACTACTGGG[C/T]AAAATCGTTA	1	36284	C	C	T	C6706
29	conserved hypothetical protein	CCCTACTGTT[A/T]ATTTTTGGGG	1	43431	A	T	A	N16961
37	outer membrane protein OmpU	GACAAAGTTG[A/G]TAAAGTAGCA	1	54545	G	G	A	2009V-1046	2009V-1116	2010V-1014	2011EL-1137	3582-05
37	outer membrane protein OmpU	TTCAGACAAA[G/T]TTGGTAAAGT	1	54549	T	G	T	2009V-1131
47	K09748 hypothetical protein	CATCGTTTTG[A/G]ATGGCTGTTG	1	63331	G	G	A	3569-08
48	transcription elongation factor NusA	CTTTGATGAT[C/G]TCGGTTCAAC	1	63745	C	C	G	3569-08
48	transcription elongation factor NusA	TGATGACTCG[C/T]CAACTGGGTG	1	63751	T	T	C	3569-08
48	transcription elongation factor NusA	TGCGCGTGAT[A/T]GGTTCACGTG	1	64180	T	T	A	3569-08
48	transcription elongation factor NusA	TATTGATATC[G/T]TTGTGGGATG	1	64312	T	T	G	3569-08
48	transcription elongation factor NusA	ATTGATATCG[C/T]TGTGGGATGA	1	64313	T	T	C	3569-08
48	transcription elongation factor NusA	CGTTTTGTGG[C/T]GATAACCCAG	1	64321	T	T	C	3569-08
59	C-di-GMP phosphodiesterase A-related protein	ACCGAAAGTG[C/T]GGTGATGAGC	1	77411	C	C	T	N16961
59	C-di-GMP phosphodiesterase A-related protein	TGGAAACATC[C/T]CGTTGAAGGC	1	77675	C	C	T	3569-08
146	branched chain amino acid transport system II carrier protein	TGTGCTGATG[A/T]GCACTGATCC	1	185730	T	T	A	3569-08
146	branched chain amino acid transport system II carrier protein	GCTGTTTTTT[A/T]GTTGCGATGT	1	185868	A	A	T	3569-08
146	branched chain amino acid transport system II carrier protein	ACTGCTGACA[A/T]GCGCTCTTTA	1	185934	A	A	T	3569-08
146	branched chain amino acid transport system II carrier protein	GCGCTCTTTA[G/T]GTCTGATTAT	1	185947	T	T	G	3569-08
146	branched chain amino acid transport system II carrier protein	GGTTTACGGC[A/G]CTCTTCTATC	1	186210	A	A	G	3569-08	C6706	M66-2	MJ-1236	N16961
146	branched chain amino acid transport system II carrier protein	CAGCTCAAGT[A/G]GCGGCGGGGG	1	186243	G	G	A	3569-08
146	branched chain amino acid transport system II carrier protein	CTCAAGTGTG[A/G]GCGGGGGCTA	1	186246	G	G	A	3569-08
146	branched chain amino acid transport system II carrier protein	CTTTGGTAGC[C/T]GGTCAGTTGG	1	186309	T	T	C	3569-08
146	branched chain amino acid transport system II carrier protein	TGTAGCGTGT[C/T]GTGGTGGCGA	1	186453	T	T	C	3569-08
146	branched chain amino acid transport system II carrier protein	AGCGTGTGGT[G/T]GTGGCGAACG	1	186456	G	G	T	3569-08
146	branched chain amino acid transport system II carrier protein	ACTCTCGATT[C/T]GTACTGTTTG	1	186501	T	T	C	3569-08
146	branched chain amino acid transport system II carrier protein	GTACCCTGTG[A/G]ATTGCTCTGG	1	186528	G	G	A	3569-08
146	branched chain amino acid transport system II carrier protein	AAACCCACGG[A/T]GCATACCGTG	1	186582	A	A	T	3569-08
146	branched chain amino acid transport system II carrier protein	ATACCGTGCT[A/G]CTGTCCGTTT	1	186597	G	G	A	3569-08
146	branched chain amino acid transport system II carrier protein	TGCGGCAAAA[C/T]GCGGGCTTTG	1	186642	T	T	C	3569-08
146	branched chain amino acid transport system II carrier protein	CTTTGATGTT[A/T]GCGTTCAGCT	1	186660	T	T	A	3569-08
146	branched chain amino acid transport system II carrier protein	GTTGCTACCG[G/T]TGCGCTGCGA	1	186714	G	G	T	3569-08
146	branched chain amino acid transport system II carrier protein	TCATCCCCTG[C/T]TAGAAGAAGA	1	186766	T	T	C	3569-08
147	peptide chain release factor 2	TGTGGATACC[A/C]GATCAACTGG	1	187166	C	C	A	3569-08
147	peptide chain release factor 2	GATGCTGCTG[C/T]ATGTACTTGC	1	187406	C	C	T	3569-08
147	peptide chain release factor 2	TGGTGATTAC[G/T]TATGGTTGGC	1	187520	G	G	T	3569-08
147	peptide chain release factor 2	TTGGCTACGT[C/G]GAAACCGGTG	1	187538	G	G	C	3569-08
147	peptide chain release factor 2	CACCGAATCG[G/T]GTACGTATCA	1	187736	T	T	G	3569-08	C6706	M66-2	MJ-1236	N16961
147	peptide chain release factor 2	TGGTTGGGGT[C/T]CAAATCCGTT	1	187919	C	C	T	3569-08
148	lysyl-tRNA synthetase	TGTATTCGAA[C/T]AACCGTAACT	1	188855	C	C	T	3569-08
148	lysyl-tRNA synthetase	TCTGACGGAA[A/G]CTGCTCAGCT	1	188969	G	G	A	3569-08
148	lysyl-tRNA synthetase	GCTCAGCTCT[A/G]GCGTTAGAAG	1	188984	G	G	A	3569-08
148	lysyl-tRNA synthetase	CATGTTTGAT[A/G]ATCAAGCACT	1	189077	G	G	A	3569-08
148	lysyl-tRNA synthetase	GCCAACAGCG[C/T]CAAGGTATTG	1	189521	T	T	C	3569-08
152	K03573 DNA mismatch repair protein MutH	GAAGAAGCGC[A/G]GCTCAAAGCG	1	193568	G	G	A	3569-08	C6706	M66-2	N16961
152	K03573 DNA mismatch repair protein MutH	CGCGAGATCC[C/T]GCTCGCTGAG	1	193631	C	C	T	2010V-1014
175	K02478 two-component system, LytT family, sensor kinase	GGGGTCTGTT[G/T]GGTGGACCTG	1	220551	G	T	G	M66-2
176	phospho-2-dehydro-3-deoxyheptonate aldolase	ACGCGATCCT[A/C]TTGCTGATCG	1	221191	C	C	A	C6706
177	bifunctional chorismate mutase/prephenate dehydrogenase	TCTGGCATTG[A/G]GAGCAGGTCG	1	222205	A	A	G	3569-08	C6706	CIRS101	M66-2	MJ-1236	N16961
179	conserved hypothetical protein	CCTCTCAAGA[A/G]AAAGCGCGCC	1	224733	A	A	G	3569-08
179	conserved hypothetical protein	AACAAGAAGC[C/G]TCTCAAGAAA	1	224742	C	C	G	3569-08
179	conserved hypothetical protein	AGCGTTTCTT[A/G]GTCGATTACG	1	224904	G	G	A	3569-08
179	conserved hypothetical protein	CCGAATCAGT[A/G]GCTTGGCTGG	1	224925	G	G	A	3569-08
179	conserved hypothetical protein	ATGCCGAATC[A/G]GTGGCTTGGC	1	224928	G	A	G	3569-08
179	conserved hypothetical protein	ACATGCTGCT[A/G]CTCGACGAAC	1	224964	G	G	A	3569-08
179	conserved hypothetical protein	CAGGTGAAAT[A/T]CCTCTCTGGT	1	225034	A	A	T	3569-08
180	soluble lytic murein transglycosylase	AGTGGGCTCA[A/G]AGCGCCAGTA	1	225961	A	A	G	3569-08
180	soluble lytic murein transglycosylase	GCTCAATACC[C/T]GTATTCGTAA	1	226052	C	C	T	MJ-1236
180	soluble lytic murein transglycosylase	AACCCCTTAT[C/T]GATTATCGCG	1	226096	C	C	T	3569-08
180	soluble lytic murein transglycosylase	ATCGCAGTAC[A/C]ATTTTATCGA	1	226151	A	A	C	3569-08
180	soluble lytic murein transglycosylase	GTTAGCTTAC[C/T]CGTAAAGCAT	1	226591	T	T	C	3569-08	C6706	M66-2	MJ-1236	N16961
182	C-di-GMP phosphodiesterase A-related protein	TCTCTTCGGC[A/T]GAACTCAATT	1	229270	A	A	T	3569-08
182	C-di-GMP phosphodiesterase A-related protein	AAGAGATATC[A/G]ACTCTACAAG	1	229327	A	A	G	3569-08
182	C-di-GMP phosphodiesterase A-related protein	TCGCTTACTA[C/T]TCGCAGGCGT	1	229597	T	T	C	3569-08
182	C-di-GMP phosphodiesterase A-related protein	CGGGCAAAAA[C/T]CAAGTCGCTT	1	229612	C	C	T	3569-08
182	C-di-GMP phosphodiesterase A-related protein	AGATCTTTGC[G/T]CAACGCTTGT	1	229780	T	T	G	3569-08
182	C-di-GMP phosphodiesterase A-related protein	TCGTCTCCCC[C/G]AAACGGTTTA	1	229813	C	C	G	3569-08
182	C-di-GMP phosphodiesterase A-related protein	CTGGTGATGA[A/G]TTTGCTATTT	1	229837	G	G	A	3569-08
182	C-di-GMP phosphodiesterase A-related protein	TTCGCCAGTT[A/G]TGTAAAAATT	1	229900	A	A	G	3569-08
182	C-di-GMP phosphodiesterase A-related protein	AAATCGGTGA[C/T]TCCCTACTGG	1	229939	T	T	C	3569-08
182	C-di-GMP phosphodiesterase A-related protein	ACTCCATTCA[A/G]CGCGAACTTT	1	230347	G	G	A	3569-08
187	23S rRNA pseudouridine synthase D	CTGTTCCATT[C/T]CGCCGATTGC	1	235716	T	T	C	3569-08
195	K10678 nitroreductase	GAGTTAAAAC[C/T]GCTTGGCTCC	1	246552	T	T	C	3569-08	C6706	M66-2	N16961
201	K02040 phosphate transport system substrate-binding protein	GCTGTGCCAA[A/G]GATTTCCAGA	1	252363	A	A	G	3569-08	M66-2
202	K01514 exopolyphosphatase	ACCACCATTG[A/C]CCCTATCCGC	1	252954	C	A	C	C6706
202	K01514 exopolyphosphatase	TGAGCTGTGC[G/T]ATCTGCTCGA	1	253245	T	T	G	3569-08	C6706	M66-2	N16961
203	polyphosphate kinase	TCACGCCAAG[C/T]TCCTGCTTAT	1	255100	T	C	T	3582-05
220	K01092 myo-inositol-1(or 4)-monophosphatase	AACTGTTCAC[A/T]GCCCAACGTG	1	276744	T	T	A	M66-2
220	K01092 myo-inositol-1(or 4)-monophosphatase	TTAGAGGCAA[A/G]ACTGAAGTCG	1	276792	A	G	A	M66-2
221	K02533 tRNA/rRNA methyltransferase	CGCGTTAGCC[A/G]GGGGCAAGTG	1	277456	A	A	G	M66-2
221	K02533 tRNA/rRNA methyltransferase	CAGCGAAGCC[C/G]CAACATAGTG	1	277618	C	C	G	M66-2
221	K02533 tRNA/rRNA methyltransferase	TCACTACCAC[A/G]TGCGTGCCTG	1	277699	A	A	G	M66-2
221	K02533 tRNA/rRNA methyltransferase	CTACCACGTA[C/T]GTGCCTGCGA	1	277702	C	C	T	M66-2
221	K02533 tRNA/rRNA methyltransferase	CAATATCTTG[C/T]GGGATCTTAA	1	277990	T	T	C	M66-2
222	K13643 Rrf2 family transcriptional regulator, iron-sulfur cluster assembly transcription factor	TAAGTTACGT[A/G]GCGGGCTTAG	1	278302	G	G	A	M66-2
222	K13643 Rrf2 family transcriptional regulator, iron-sulfur cluster assembly transcription factor	GGATTGTCAG[C/T]GGGACTCGCT	1	278449	C	C	T	M66-2
222	K13643 Rrf2 family transcriptional regulator, iron-sulfur cluster assembly transcription factor	CGGGACTCGC[C/T]CTGACTCACA	1	278461	T	T	C	M66-2
222	K13643 Rrf2 family transcriptional regulator, iron-sulfur cluster assembly transcription factor	TACGGATTTT[C/T]AACAACATCA	1	278512	T	T	C	M66-2
223	K04487 cysteine desulfurase	TAACAAGCAA[C/T]AAGCACATCA	1	278979	C	C	T	M66-2
223	K04487 cysteine desulfurase	CATCATCACC[C/T]AAAACCGAAC	1	278997	C	C	T	M66-2
223	K04487 cysteine desulfurase	AGCAATGGCT[A/G]TTGATCTGGC	1	279091	G	G	A	M66-2
223	K04487 cysteine desulfurase	AATCGGCGTG[A/G]CAAGATATCG	1	279177	G	G	A	M66-2
223	K04487 cysteine desulfurase	CGCGGGTAAA[A/G]GCTATTGATG	1	279261	G	G	A	M66-2
223	K04487 cysteine desulfurase	GGGTAAAGTG[G/T]ATTGATGTCC	1	279264	T	T	G	M66-2
223	K04487 cysteine desulfurase	TCTGATTTCT[G/T]TCTGCGCACA	1	279303	T	T	G	M66-2
223	K04487 cysteine desulfurase	TGCTTTGTAT[A/T]CGCCGTAAAC	1	279351	T	T	A	M66-2
223	K04487 cysteine desulfurase	GTTTGTAGAA[G/T]GAATCTCTGC	1	279627	T	T	G	M66-2
223	K04487 cysteine desulfurase	GAAAGATCTG[C/T]GTATCGTCAG	1	279660	T	T	C	M66-2
223	K04487 cysteine desulfurase	ATGTACTTCA[C/T]AGCCTTGAGC	1	279690	C	C	T	M66-2
223	K04487 cysteine desulfurase	TTTCACGACC[A/G]GCAGAGATTG	1	279786	A	A	G	M66-2
226	co-chaperone HscB	CGCGCAAATT[C/T]GATGCGTATC	1	280929	C	C	T	M66-2
226	co-chaperone HscB	ACACTGAAAG[C/T]CACTCCGCCG	1	280954	C	C	T	M66-2
226	co-chaperone HscB	CGCGGAATAT[G/T]TTGTCGTTAC	1	280977	T	T	G	M66-2
226	co-chaperone HscB	CATAGAGATG[C/G]GCTGAGCAGC	1	281004	C	C	G	M66-2
226	co-chaperone HscB	TTGTGCAGAT[A/T]GAGGCCGCCT	1	281097	A	A	T	M66-2
227	chaperone protein HscA	ATTGGCGGGA[A/G]GTCATCACGG	1	281759	G	G	A	M66-2
227	chaperone protein HscA	GCAGCGGGTT[C/G]ACTAAAGATG	1	281804	G	G	C	M66-2
227	chaperone protein HscA	GCGGGTTGCG[C/T]AAAGATGCTG	1	281807	T	T	C	M66-2
227	chaperone protein HscA	AGGCCAAGAA[G/T]GTGATCGCGG	1	281906	T	T	G	M66-2
227	chaperone protein HscA	CGGACTCACC[C/T]TTAACCGCTG	1	282074	T	T	C	M66-2
227	chaperone protein HscA	GACACAAGCC[A/G]ATCGATCTGA	1	282125	A	A	G	M66-2
227	chaperone protein HscA	ACAAGCCAAA[C/T]GATCTGACTG	1	282128	C	C	T	M66-2
227	chaperone protein HscA	GCCAAAATCG[C/T]TGACTGAATA	1	282132	C	C	T	M66-2
227	chaperone protein HscA	CAAAATCGAT[A/G]ACTGAATACA	1	282134	G	G	A	M66-2
227	chaperone protein HscA	AATCGATCTG[A/T]GAATACATGA	1	282137	T	T	A	M66-2
227	chaperone protein HscA	GATCTGACTG[C/T]ACATGACGGC	1	282141	T	T	C	M66-2
227	chaperone protein HscA	GGCTGGCAAG[A/T]CGCTTACTCG	1	282180	T	T	A	M66-2
227	chaperone protein HscA	TGGCAAGGTT[C/T]TTACTCGTGA	1	282183	C	C	T	M66-2
227	chaperone protein HscA	TGAAGCGGAT[A/G]GTGCTCGAAG	1	282284	A	A	G	M66-2
227	chaperone protein HscA	ACTGACCAGC[C/T]AACCCAGACG	1	282380	C	C	T	M66-2
227	chaperone protein HscA	CATCAACCCA[C/T]GAAGTTGTGG	1	282389	C	C	T	M66-2
227	chaperone protein HscA	CCCAGACGAA[G/T]GTGGCGATTG	1	282395	T	T	G	M66-2
227	chaperone protein HscA	AGACGAAGTT[C/G]GCGATTGGTG	1	282398	G	G	C	M66-2
227	chaperone protein HscA	TGTGGCGATT[G/T]GCGGCGATTC	1	282407	T	T	G	M66-2
227	chaperone protein HscA	TGCGGCGATT[A/G]GCGGACATTC	1	282419	A	A	G	M66-2
227	chaperone protein HscA	CATTCTGGCC[C/T]AATAAGCCTG	1	282437	C	C	T	M66-2
227	chaperone protein HscA	CGGCAATAAG[G/T]GATGCAGAAA	1	282446	T	T	G	M66-2
227	chaperone protein HscA	CGATGTCATC[A/T]CTCTCTTTGG	1	282479	A	A	T	M66-2
227	chaperone protein HscA	ACGCAACACC[C/T]ATTCCTGTTG	1	282542	C	C	T	M66-2
227	chaperone protein HscA	CTGTCGCTCT[G/T]GCACGCTTCT	1	282653	T	T	G	M66-2
227	chaperone protein HscA	CAAAGGTATA[A/G]CCGATGGCGG	1	282680	G	G	A	M66-2
230	K07751 PepB aminopeptidase	ACGGCATTCC[A/G]CTGGAGAAGG	1	284152	G	G	A	M66-2
230	K07751 PepB aminopeptidase	CGAGTGGAAA[G/T]TTAGCGGCTG	1	284241	T	T	G	M66-2
230	K07751 PepB aminopeptidase	CTGCTGAACA[C/T]AGAGCTAGAA	1	284261	T	T	C	M66-2
230	K07751 PepB aminopeptidase	CGATGAAAAT[A/G]CCGGTATTCG	1	284526	A	A	G	M66-2
230	K07751 PepB aminopeptidase	CTTAAAACCT[C/T]AACATGATGT	1	284595	T	T	C	M66-2
230	K07751 PepB aminopeptidase	CATGATGTCA[G/T]ATGAAAGCGG	1	284610	T	T	G	M66-2
230	K07751 PepB aminopeptidase	CATGCGTGGC[C/T]AACAAGCGCG	1	284679	C	C	T	M66-2
230	K07751 PepB aminopeptidase	CGTGAAACTC[C/T]CTATGCTGCG	1	284700	T	T	C	M66-2
230	K07751 PepB aminopeptidase	GAAACTCATT[A/G]TGCTGCGCGG	1	284703	A	A	G	M66-2
230	K07751 PepB aminopeptidase	GGAAAACATG[C/T]TCCGGCCGTG	1	284724	T	T	C	M66-2
230	K07751 PepB aminopeptidase	CGATGCGGAA[C/T]CGTTTGGTGC	1	284808	C	C	T	M66-2
230	K07751 PepB aminopeptidase	CTACGCCAGT[A/G]CAGAAACCGC	1	284847	A	A	G	M66-2
230	K07751 PepB aminopeptidase	CACGCCGGGA[C/T]AGCACCGCAG	1	285090	C	C	T	M66-2
230	K07751 PepB aminopeptidase	GGCCTTCCTT[C/T]TATTTCGTGG	1	285114	T	T	C	M66-2
230	K07751 PepB aminopeptidase	CAAAAAGGTT[C/T]TACACTTCGA	1	285145	T	T	C	M66-2
230	K07751 PepB aminopeptidase	TTGGTTACAC[C/T]GATTGTTCAG	1	285153	C	C	T	M66-2
230	K07751 PepB aminopeptidase	GTTACACTTC[C/T]TGTTCAGCCA	1	285156	T	T	C	M66-2
230	K07751 PepB aminopeptidase	CGATAAATGG[C/T]GCAGGAGCCA	1	285198	T	T	C	M66-2
230	K07751 PepB aminopeptidase	TAAATGGGCT[A/C]GGAGCCACGG	1	285201	A	A	C	M66-2
230	K07751 PepB aminopeptidase	GGCTGCAGGA[C/G]ACGGGCATGG	1	285207	C	C	G	M66-2
231	nucleoside diphosphate kinase	TGAAAAAGCC[C/T]TTGCAGATCA	1	285554	C	C	T	M66-2
231	nucleoside diphosphate kinase	GTTTTTTGAA[G/T]CTGAAAGAAT	1	285647	G	G	T	M66-2
231	nucleoside diphosphate kinase	TACTCTGCGT[C/T]GATTATGCAC	1	285776	C	C	T	M66-2
231	nucleoside diphosphate kinase	CAGTCCTGCA[A/C]GCCGCTCGTG	1	285833	A	A	C	M66-2
232	K06941 ribosomal RNA large subunit methyltransferase N	ACCACAGAAA[A/G]TCAATCTACT	1	286079	A	A	G	M66-2
232	K06941 ribosomal RNA large subunit methyltransferase N	TGTCATTGAT[C/T]ACTAAACGAA	1	287125	C	C	T	M66-2
232	K06941 ribosomal RNA large subunit methyltransferase N	ACGAACCAAA[C/T]AAACAATTTG	1	287143	T	T	C	M66-2
233	conserved hypothetical protein	ACGACCGAGC[C/G]TAAATCAACC	1	287547	G	G	C	M66-2
233	conserved hypothetical protein	CATCGAGAAA[C/T]GCTCCCGGCA	1	287573	T	T	C	M66-2
233	conserved hypothetical protein	AGATGGTCAA[C/T]GCCACTTTTA	1	287705	C	C	T	M66-2
233	conserved hypothetical protein	TCAGTTGCAC[C/T]AGCCGAATCA	1	287864	C	C	T	M66-2
233	conserved hypothetical protein	GTTGCACGAC[C/T]CGAATCATGC	1	287867	C	C	T	M66-2
233	conserved hypothetical protein	ATGTCGACCT[G/T]GGTGGTGGCA	1	287925	T	T	G	M66-2
233	conserved hypothetical protein	TCTAGCAATG[A/G]CCAGTCTTGC	1	288018	G	G	A	M66-2
233	conserved hypothetical protein	AACCGTTCCT[A/T]CTCAATGAGC	1	288056	A	A	T	M66-2
233	conserved hypothetical protein	TGCGGCGCCA[C/G]AGTGAAGAGG	1	288086	C	C	G	M66-2
233	conserved hypothetical protein	CCAGTGAAGA[C/T]ACCGATGAGC	1	288097	C	C	T	M66-2
233	conserved hypothetical protein	ACCAGTAGCA[A/T]GCTCAGCCTC	1	288221	T	T	A	M66-2
233	conserved hypothetical protein	CTCAAGCTCC[C/T]GGCGGCTGCG	1	288265	T	T	C	M66-2
233	conserved hypothetical protein	AGCTCCAGTG[A/G]GCTGCGCCTG	1	288269	G	G	A	M66-2
233	conserved hypothetical protein	TAGTCAACCT[A/G]AGCTCTTCCA	1	288323	A	A	G	M66-2
233	conserved hypothetical protein	TTCCACTGAG[C/T]GCTTCCGCAC	1	288341	T	T	C	M66-2
233	conserved hypothetical protein	AGTCAAAGAT[C/T]ACGGGCAAAA	1	288401	C	C	T	M66-2
234	4-hydroxy-3-methylbut-2-en-1-yl diphosphate synthase	AGCGCGGATT[C/T]TCGGTTGTGG	1	288948	T	T	C	M66-2
234	4-hydroxy-3-methylbut-2-en-1-yl diphosphate synthase	GCGGATTCGT[A/G]GTTGTGGATT	1	288951	G	G	A	M66-2
234	4-hydroxy-3-methylbut-2-en-1-yl diphosphate synthase	GATTCGTTCG[G/T]GTGGATTGTG	1	288954	T	T	G	M66-2
234	4-hydroxy-3-methylbut-2-en-1-yl diphosphate synthase	CAATGGCGGC[A/G]CTAGAAAAAG	1	289011	G	G	A	M66-2
234	4-hydroxy-3-methylbut-2-en-1-yl diphosphate synthase	TACTGAAGCG[G/T]GGCGCGCGTG	1	289224	G	G	T	M66-2
235	histidyl-tRNA synthetase	TTACGGTTAC[C/T]GAAGTTCGTA	1	289858	C	C	T	M66-2
235	histidyl-tRNA synthetase	TCGTATGCCA[C/T]GTTGAGATGA	1	289876	C	C	T	M66-2
235	histidyl-tRNA synthetase	GTACATGGGA[A/G]ATGTTCCGTC	1	290071	G	G	A	M66-2
235	histidyl-tRNA synthetase	GATGTTCCGT[C/T]GAACGTCCGC	1	290083	C	C	T	M66-2
235	histidyl-tRNA synthetase	CCGTCACGAA[C/T]CCGCAAAAAG	1	290089	T	T	C	M66-2
241	exodeoxyribonuclease VII large subunit	TCTGGTGAAT[A/T]TCAAACCGCA	1	297091	T	T	A	MJ-1236
251	iron-enterobactin transporter periplasmic binding protein	GGCCGTCACG[A/G]ACCGGAACAC	1	310150	G	G	A	3569-08
251	iron-enterobactin transporter periplasmic binding protein	CCGAGAAATC[A/T]AACTCACTGC	1	310888	T	T	A	2009V-1116
265	K01571 oxaloacetate decarboxylase, alpha subunit	GAGATCCCAC[A/G]CGTACGTGAA	1	327681	A	A	G	3569-08	M66-2
325	conserved hypothetical protein	TCCAGACCCA[C/T]GCTTTTAATT	1	403263	T	T	C	3569-08	C6706	M66-2	N16961
344	conserved hypothetical protein	ACAAGCTTAC[C/T]CGTTTCCGCT	1	423655	C	C	T	2009V-1046	2009V-1116	2010V-1014	2011EL-1137	3582-05
348	K00795 farnesyl diphosphate synthase	CGTCGCCATG[A/C]TCCAAGCTCT	1	427390	C	C	A	3569-08	M66-2
350	flagellar motor protein PomA	CCCGATTGCC[C/T]AAGCTCGCGC	1	429012	T	T	C	3569-08	M66-2
350	flagellar motor protein PomA	TGCCGATAAG[C/T]GCGCTGCGTC	1	429018	C	C	T	3569-08	M66-2
351	flagellar motor protein MotB	CAGTATTATT[C/T]CAAGAATTTC	1	429410	C	C	T	3569-08	M66-2
351	flagellar motor protein MotB	ATTCCAAGAG[G/T]GAATCAGACC	1	429509	T	T	G	3569-08	M66-2
351	flagellar motor protein MotB	ATCAGACCGA[A/G]GGCGGTAATC	1	429524	A	A	G	3569-08	M66-2
351	flagellar motor protein MotB	CATCAAAAAA[A/G]CTGTCTAGAG	1	429680	G	G	A	3569-08	M66-2
351	flagellar motor protein MotB	AGCCATTGAA[A/G]GAAAACTTGG	1	429716	A	A	G	3569-08	M66-2
351	flagellar motor protein MotB	AGGCGCGTTC[A/T]GAAGGTTCGG	1	429770	T	T	A	3569-08	M66-2
351	flagellar motor protein MotB	CCCTGAAGGT[C/G]GCATTCTTAC	1	429779	G	G	C	3569-08	M66-2
351	flagellar motor protein MotB	GGATCTCTCT[A/G]CAGCGCGCAG	1	429926	A	A	G	3569-08	M66-2
351	flagellar motor protein MotB	TTTGACCATC[A/C]GACTGCAAGT	1	429984	C	C	A	3569-08	M66-2
351	flagellar motor protein MotB	CCGCCGCGTT[A/G]ATCAGTATCT	1	430070	G	G	A	3569-08	M66-2
352	K03151 thiamine biosynthesis protein ThiI	TACTTATTAC[C/T]GAAGTGTTGG	1	430625	T	T	C	3569-08	M66-2
352	K03151 thiamine biosynthesis protein ThiI	CAAAACCTTT[C/T]GTGCGCGCGA	1	430766	C	C	T	3569-08	M66-2
352	K03151 thiamine biosynthesis protein ThiI	CGATGAGCTG[C/T]AACCAAGTGA	1	430919	C	C	T	3569-08	M66-2
352	K03151 thiamine biosynthesis protein ThiI	CAACCAAGTG[C/T]GCGCGTCATA	1	430931	T	T	C	3569-08	M66-2
352	K03151 thiamine biosynthesis protein ThiI	TTTCCCTCTG[G/T]ACCCAAGAAG	1	430967	T	T	G	3569-08	M66-2
352	K03151 thiamine biosynthesis protein ThiI	GAGCTATCTG[C/T]ATTAAACGTG	1	431033	C	C	T	3569-08	M66-2
352	K03151 thiamine biosynthesis protein ThiI	CGCTAGAGAT[C/T]GGGGGTGGAA	1	431725	T	T	C	3569-08	M66-2
352	K03151 thiamine biosynthesis protein ThiI	AGAGATTGTG[G/T]GTGGAAGTGA	1	431729	G	G	T	3569-08	M66-2
352	K03151 thiamine biosynthesis protein ThiI	GCGACTCAAT[G/T]GTGACCTCGA	1	431775	G	G	T	3569-08	M66-2
352	K03151 thiamine biosynthesis protein ThiI	GTACCTGCAA[A/G]CAAGGGTTTA	1	431858	G	G	A	3569-08	M66-2
353	K03566 LysR family transcriptional regulator, glycine cleavage system transcriptional activator	GGCCGCTCGC[C/T]TTGAGTTTTA	1	432574	C	C	T	3569-08	M66-2
353	K03566 LysR family transcriptional regulator, glycine cleavage system transcriptional activator	TCAATGGTTA[C/G]CCACGTTTGG	1	432844	G	G	C	3569-08	M66-2
353	K03566 LysR family transcriptional regulator, glycine cleavage system transcriptional activator	AGTGCCACGT[A/G]GCGGATTTTA	1	432853	G	G	A	3569-08	M66-2
353	K03566 LysR family transcriptional regulator, glycine cleavage system transcriptional activator	GAAACAATTT[C/T]AAAGAGAACG	1	433126	C	C	T	3569-08	M66-2
355	exonuclease IX	GATTAACGGG[C/G]GTCAGCTCAA	1	434118	G	G	C	3569-08	M66-2
355	exonuclease IX	TACTTTCTCC[A/G]ACCTTACAAA	1	434229	A	G	A	3569-08	M66-2
355	exonuclease IX	AAAAAGTGAC[A/G]ATTATCTCGA	1	434271	A	G	A	3569-08	M66-2
355	exonuclease IX	AGGGATAGAC[G/T]CCATTCAAGA	1	434390	G	G	T	3569-08	M66-2
355	exonuclease IX	AAGGGATAGA[C/T]GCCATTCAAG	1	434391	C	C	T	3569-08	M66-2
355	exonuclease IX	GCAGCAAGGG[A/C]TAGACGCCAT	1	434396	A	A	C	3569-08	M66-2
355	exonuclease IX	GTCATATGAT[C/T]GCGGTGTTTG	1	434499	T	T	C	3569-08	M66-2
355	exonuclease IX	CGCAGCCCAG[C/T]CATATGATTG	1	434508	C	T	C	3569-08	M66-2
356	K06966	GTGAAATTGA[A/G]CGCCACGGTC	1	434903	A	A	G	3569-08	M66-2
356	K06966	CCTTCTCTGG[C/T]GTTGTGGCAG	1	434948	C	C	T	3569-08	M66-2
356	K06966	TGCACTTAAA[C/T]CAACGCCCAG	1	434996	C	C	T	3569-08	M66-2
356	K06966	ACCACGAGAG[C/T]ATGGCGAACC	1	435023	T	T	C	3569-08	M66-2
356	K06966	CTAACCACGA[A/G]AGTATGGCGA	1	435026	A	G	A	3569-08	M66-2
356	K06966	TGAGTAATGC[C/T]ATGCCACTGG	1	435134	T	T	C	3569-08	M66-2
356	K06966	TACAGCATCG[C/T]CATCGATAAT	1	435177	C	C	T	3569-08	M66-2
356	K06966	CAGGTACGGC[A/G]GAAGAGCTAC	1	435344	G	A	G	3569-08	M66-2
356	K06966	CCGGAGGTCC[A/C]GGTACGGCAG	1	435353	A	A	C	3569-08	M66-2
356	K06966	GGGGTGGACA[C/T]TCGATTAATG	1	435659	T	C	T	3569-08	M66-2
356	K06966	ATCTCGTTGT[A/G]TGCTGGGGTG	1	435674	G	G	A	3569-08	M66-2
356	K06966	CGACGCACAT[A/T]ACTAACCTCG	1	435746	A	T	A	3569-08	M66-2
357	GGDEF family protein	GTTTAGTCGT[A/C]GATGGAAGCC	1	437210	C	C	A	3569-08	M66-2
357	GGDEF family protein	CCCTTGAAGT[A/G]CTGCGTTTAG	1	437225	A	A	G	3569-08	M66-2
357	GGDEF family protein	GACTTGCCGT[C/T]GATTTACAAC	1	437351	T	T	C	3569-08	M66-2
392	capsular polysaccharide synthesis enzyme CpsD exopolysaccharide synthesis	ATACGTGGAC[G/T]GTGATTTTGG	1	481471	G	G	T	3569-08
392	capsular polysaccharide synthesis enzyme CpsD exopolysaccharide synthesis	AGTCGTGCGG[A/T]GTGGTGGGTA	1	481522	A	A	T	3569-08
393	conserved hypothetical protein	GATCGCCTCC[A/G]TACGGTGTTA	1	481761	A	A	G	3569-08
393	conserved hypothetical protein	CGCCTCCTTA[C/T]GGTGTTACCG	1	481764	C	C	T	3569-08
393	conserved hypothetical protein	GCAGTATTAT[C/T]TTACAGGGAC	1	481893	T	T	C	3569-08
393	conserved hypothetical protein	ACCGCGTTTC[G/T]AGAGTGCCGA	1	481984	G	G	T	3569-08
393	conserved hypothetical protein	CGCGTTTCTG[C/G]AGTGCCGAGC	1	481986	G	G	C	3569-08
393	conserved hypothetical protein	GTTTCTGGAG[C/T]GCCGAGCGGC	1	481989	T	T	C	3569-08
393	conserved hypothetical protein	GTTATCTGCT[C/T]GATGCAACGC	1	482061	T	T	C	3569-08
394	conserved hypothetical protein	TTGGTGTTGT[A/G]GCTTGTTAGC	1	482418	G	G	A	3569-08
394	conserved hypothetical protein	GTTAGCCTTG[A/G]ACGGCTTTGG	1	482435	G	G	A	3569-08	M66-2
394	conserved hypothetical protein	CCAATTAGAA[A/G]GCAGTGGGGG	1	482501	G	G	A	M66-2
394	conserved hypothetical protein	AAGGGCAGTG[G/T]GGAGATACCC	1	482510	G	G	T	M66-2
394	conserved hypothetical protein	TATAAGCTGG[G/T]TATTCACTGG	1	482604	G	G	T	3569-08
394	conserved hypothetical protein	TGGCTTGTTG[A/G]GCGATTTGCT	1	482624	A	A	G	3569-08
394	conserved hypothetical protein	GACACTGGCG[C/T]GTGATCAACA	1	482729	T	T	C	3569-08
395	conserved hypothetical protein	TTATTGCGCG[A/G]TAGCCGGAGG	1	483208	G	G	A	M66-2
395	conserved hypothetical protein	AAGTGAATGT[A/G]GTTTATTGCG	1	483221	G	A	G	3569-08	M66-2
395	conserved hypothetical protein	TTGCCGATCA[C/T]CTGGCCATGT	1	483257	C	C	T	M66-2
395	conserved hypothetical protein	GCGCGATTTC[C/T]GGCGCTTTAG	1	483287	T	T	C	M66-2
395	conserved hypothetical protein	TCTCGAATTG[C/T]CCATTTTATC	1	483350	C	C	T	M66-2
395	conserved hypothetical protein	TGCCGCTGAC[C/T]TTTGGCGTGC	1	483380	T	C	T	M66-2
395	conserved hypothetical protein	AATTTTTGCC[A/G]CTGACCTTTG	1	483386	G	G	A	M66-2
395	conserved hypothetical protein	ATTAGCGCTG[C/T]TAATGACCCA	1	483406	T	C	T	M66-2
395	conserved hypothetical protein	TACAAGCGGG[A/G]CAACTGCTAA	1	483443	A	A	G	M66-2
396	serine hydroxymethyltransferase	AGCGATTGAT[A/T]GCTTGCCAAC	1	484116	T	T	A	3569-08
396	serine hydroxymethyltransferase	TCAAGCGAAC[C/T]GCTGTGTACA	1	484182	C	C	T	3569-08
396	serine hydroxymethyltransferase	CTGCTCAACC[A/G]GTGACACCGT	1	484210	G	G	A	M66-2
396	serine hydroxymethyltransferase	TAACTTCTCG[C/T]AAGCACTACA	1	484284	T	T	C	M66-2
396	serine hydroxymethyltransferase	CGATGAAGCG[C/T]CAAATTAACT	1	484326	T	T	C	3569-08
396	serine hydroxymethyltransferase	GATGAAATGG[G/T]CCTTAGCACT	1	484351	G	G	T	3569-08
396	serine hydroxymethyltransferase	TGAAATGGAA[C/T]TTAGCACTGG	1	484353	C	C	T	3569-08
396	serine hydroxymethyltransferase	AATGGAAGCC[A/G]GCACTGGAGC	1	484356	A	A	G	3569-08
396	serine hydroxymethyltransferase	AGCCTTAGCA[G/T]GAGCATAAGC	1	484362	G	G	T	3569-08
396	serine hydroxymethyltransferase	CTTAGCACTG[A/G]CATAAGCCAA	1	484365	G	G	A	3569-08
396	serine hydroxymethyltransferase	CATGCGTGAA[C/T]GCCGATAAAG	1	484440	C	C	T	M66-2
396	serine hydroxymethyltransferase	TGTTGACATG[A/G]CACGTTGCGG	1	484479	G	G	A	3569-08
396	serine hydroxymethyltransferase	CGTGATTGCG[A/T]AAAGCGGTGG	1	484683	T	T	A	M66-2
396	serine hydroxymethyltransferase	GTTCAAAGAA[A/G]ATGGAGCCTG	1	484707	A	A	G	3569-08	M66-2
396	serine hydroxymethyltransferase	CAAAGCCATG[G/T]GCGCAGTTCC	1	484767	G	G	T	3569-08
396	serine hydroxymethyltransferase	GCAGTTCCAA[A/G]CGTGGTTACA	1	484782	A	A	G	M66-2
398	K03644 lipoic acid synthetase	TGAAAGAGGT[C/T]GCTCTAGAAC	1	485905	T	T	C	3569-08
398	K03644 lipoic acid synthetase	GCTGAAAGAG[A/G]TTGCTCTAGA	1	485907	G	G	A	3569-08	M66-2
398	K03644 lipoic acid synthetase	GCTACGTGCC[A/C]CCCGCAGAGT	1	485935	C	C	A	3569-08	M66-2
398	K03644 lipoic acid synthetase	ATCTCGCACC[A/C]AGTCGCCACC	1	485971	A	C	A	3569-08	M66-2
398	K03644 lipoic acid synthetase	TGATGATGGG[C/T]TTGGGTGAAA	1	486064	T	C	T	M66-2
398	K03644 lipoic acid synthetase	TTAAAGAGCA[A/G]CATCCTCATG	1	486103	G	G	A	M66-2
398	K03644 lipoic acid synthetase	CGTTAGAGCT[A/G]CTGCGTCAAT	1	486124	G	G	A	M66-2
398	K03644 lipoic acid synthetase	GGTCGTTAGA[A/G]CTGCTGCGTC	1	486127	G	G	A	M66-2
398	K03644 lipoic acid synthetase	TGGAAACCGC[A/G]CCACGCTTGT	1	486181	G	G	A	3569-08	M66-2
398	K03644 lipoic acid synthetase	CCGATGTGTT[C/T]AACCACAATT	1	486202	T	T	C	3569-08	M66-2
398	K03644 lipoic acid synthetase	CCCCCGATGT[G/T]TTTAACCACA	1	486205	T	G	T	3569-08
398	K03644 lipoic acid synthetase	AAGACAATCC[A/G]CCCGATGTGT	1	486214	G	G	A	M66-2
398	K03644 lipoic acid synthetase	TCCGTGGTCG[C/T]ATGGAAGTGG	1	486250	C	C	T	3569-08	M66-2
398	K03644 lipoic acid synthetase	TTGAAACCTT[A/G]GTGCCTGATT	1	486271	G	G	A	M66-2
398	K03644 lipoic acid synthetase	CGGTGGACCG[C/T]GATGACTTGC	1	486361	C	C	T	3569-08
398	K03644 lipoic acid synthetase	AAACCATTCA[C/T]GATATGAAGC	1	486403	T	T	C	3569-08	M66-2
398	K03644 lipoic acid synthetase	AAAAGCTCGC[A/G]CAAACCATTC	1	486415	A	A	G	3569-08	M66-2
398	K03644 lipoic acid synthetase	CGAAAAAGCT[C/T]GCACAAACCA	1	486418	C	C	T	3569-08	M66-2
398	K03644 lipoic acid synthetase	CTTTGATTCC[C/T]ATCAAGAACA	1	486706	T	T	C	3569-08	M66-2
399	lipoate-protein ligase B	TCCGGTCAGC[A/G]TGGAACAGGT	1	486862	A	A	G	3569-08
399	lipoate-protein ligase B	GTGACCTGCA[C/T]CCGGTCAGCA	1	486872	C	T	C	3569-08
399	lipoate-protein ligase B	GATGATTCAA[G/T]TGAGTGACCT	1	486886	T	G	T	M66-2
399	lipoate-protein ligase B	AGTTTACGTA[A/C]AAAATAGAAA	1	487027	A	A	C	3569-08	M66-2
399	lipoate-protein ligase B	CACGACCCGA[C/T]GCCCCCGGAG	1	487046	C	C	T	3569-08	M66-2
399	lipoate-protein ligase B	GCAAAGCTGA[A/G]CACCTCCTCA	1	487253	G	G	A	3569-08
399	lipoate-protein ligase B	AAGGACAAGC[A/C]GGCAAAGCTG	1	487265	C	C	A	3569-08
401	K07258 D-alanyl-D-alanine carboxypeptidase (penicillin-binding protein 5/6)	AAACTTTCGT[A/G]AATGAAACCA	1	488322	A	G	A	M66-2
401	K07258 D-alanyl-D-alanine carboxypeptidase (penicillin-binding protein 5/6)	AAGCGGGTGA[A/G]ACTTTCGTGA	1	488331	A	A	G	M66-2
401	K07258 D-alanyl-D-alanine carboxypeptidase (penicillin-binding protein 5/6)	CTTTGAAACC[A/G]TGGCACCACA	1	488354	G	G	A	M66-2
401	K07258 D-alanyl-D-alanine carboxypeptidase (penicillin-binding protein 5/6)	TAAGAAGCTA[C/T]TGAGCTACGG	1	488384	T	C	T	M66-2
401	K07258 D-alanyl-D-alanine carboxypeptidase (penicillin-binding protein 5/6)	TTAAAACCGG[A/T]CATACGAGTG	1	488505	A	A	T	3569-08
401	K07258 D-alanyl-D-alanine carboxypeptidase (penicillin-binding protein 5/6)	TCGGTACCAC[G/T]GTTAAGGTCA	1	488862	G	G	T	3569-08
402	K03642 rare lipoprotein A	ATAAACCCAC[G/T]AAACCGCGCC	1	489565	G	G	T	3569-08	M66-2
402	K03642 rare lipoprotein A	TACCGATTCC[A/C]AGTTATGTCA	1	489748	A	A	C	3569-08	M66-2
402	K03642 rare lipoprotein A	CGCTACCGAT[C/T]CCAAGTTATG	1	489751	C	T	C	M66-2
402	K03642 rare lipoprotein A	AAACGCTACC[G/T]ATTCCAAGTT	1	489754	G	G	T	3569-08
403	rod shape-determining protein RodA	GAATTTTACC[C/T]GTGGTGGGTG	1	490212	C	C	T	M66-2
403	rod shape-determining protein RodA	TTGGTTCAGG[C/T]GGCTTGTCAG	1	490488	C	C	T	3569-08	M66-2
403	rod shape-determining protein RodA	AATCTGACCC[C/T]CTTGGCGCTG	1	490539	C	C	T	3569-08	M66-2
403	rod shape-determining protein RodA	GTACTTTGTT[C/T]GATCCTGAAT	1	490557	C	C	T	3569-08	M66-2
403	rod shape-determining protein RodA	TTGCAGCCTC[A/G]GGCATTTTTG	1	490695	G	A	G	M66-2
403	rod shape-determining protein RodA	TGATTGCAGC[A/C]TCAGGCATTT	1	490698	C	C	A	3569-08
403	rod shape-determining protein RodA	TCCAACCATT[C/T]TAATTGCGAA	1	490745	T	T	C	3569-08
403	rod shape-determining protein RodA	CCCTGCCACC[G/T]TCGTTCAAAA	1	490797	T	G	T	3569-08
403	rod shape-determining protein RodA	ACGCCCTGCC[A/T]CCGTCGTTCA	1	490800	A	A	T	3569-08
403	rod shape-determining protein RodA	GATGGTGGCA[A/C]GTTACATCGG	1	490826	C	C	A	3569-08
403	rod shape-determining protein RodA	TTGGCTTAGT[A/G]GTGATGTACA	1	491103	G	A	G	3569-08	M66-2
403	rod shape-determining protein RodA	TTCATATTGA[C/T]CTGCCTCTAC	1	491151	C	C	T	3569-08	M66-2
404	penicillin-binding protein 2	AAAATGGCGG[C/T]GGCGGCTCCA	1	491321	C	C	T	3569-08	M66-2
404	penicillin-binding protein 2	TCGTCACCTT[C/T]GTATTGGAAA	1	491339	T	T	C	3569-08	M66-2
404	penicillin-binding protein 2	ATCCCAAAGT[C/T]ATCGTCACCT	1	491351	T	T	C	3569-08	M66-2
404	penicillin-binding protein 2	GCTTTGCCCC[C/T]GTCAAAGATC	1	491369	T	T	C	3569-08	M66-2
404	penicillin-binding protein 2	CTCTGTTTAC[A/G]GGCTTTGCCC	1	491381	G	A	G	3569-08	M66-2
404	penicillin-binding protein 2	AGAGTAAAGC[C/T]AATATGCCAA	1	491837	C	C	T	3569-08	M66-2
404	penicillin-binding protein 2	ATGACATGGG[C/G]ATAGATAAAC	1	491918	C	C	G	3569-08	M66-2
404	penicillin-binding protein 2	CACCTAATAC[C/T]ACCCGTAATG	1	492071	T	T	C	3569-08	M66-2
404	penicillin-binding protein 2	TCATTACACC[C/T]AATACTACCC	1	492077	T	T	C	3569-08	M66-2
404	penicillin-binding protein 2	CGGGGTCAAC[C/T]GTCAAACCGT	1	492128	T	T	C	3569-08	M66-2
404	penicillin-binding protein 2	GTTACGACCC[C/T]AATGCATTCG	1	492239	T	T	C	3569-08	M66-2
404	penicillin-binding protein 2	CAAGTTACGA[C/T]CCTAATGCAT	1	492242	C	C	T	3569-08	M66-2
404	penicillin-binding protein 2	AATACGTCCC[A/C]CCCATTCCGG	1	492392	C	A	C	3569-08	M66-2
404	penicillin-binding protein 2	TTCGTACCCT[A/T]AAATACGTCC	1	492404	A	A	T	3569-08	M66-2
404	penicillin-binding protein 2	GTGTCATTCG[C/T]ACCCTAAAAT	1	492410	T	T	C	3569-08	M66-2
404	penicillin-binding protein 2	ACGGTACCGC[G/T]GGTTATCAGG	1	492455	G	T	G	3569-08	M66-2
404	penicillin-binding protein 2	TCGGCAAACT[C/G]GGGATTGAAC	1	492497	G	G	C	3569-08	M66-2
404	penicillin-binding protein 2	ACCAAGCTAC[C/T]CGAGATATCG	1	492515	C	C	T	3569-08	M66-2
404	penicillin-binding protein 2	ACTACCAAGC[C/T]ACCCGAGATA	1	492518	T	T	C	3569-08	M66-2
404	penicillin-binding protein 2	TGATTGGGTA[C/T]GTATCGCGGA	1	492587	T	T	C	3569-08	M66-2
404	penicillin-binding protein 2	ACGTGATTGG[G/T]TATGTATCGC	1	492590	T	G	T	3569-08	M66-2
404	penicillin-binding protein 2	ATGGCGAAGT[A/G]CTGACCCACG	1	492608	G	G	A	3569-08	M66-2
404	penicillin-binding protein 2	CGGTCACCGC[G/T]AACCTCAAAC	1	492641	T	T	G	3569-08	M66-2
404	penicillin-binding protein 2	CCGGCGTTTC[A/G]GTCACCGCTA	1	492650	G	G	A	3569-08	M66-2
404	penicillin-binding protein 2	GCTTGCAACA[A/G]CTCATTGAGA	1	492800	G	G	A	3569-08	M66-2
404	penicillin-binding protein 2	TTGCGCGCTT[A/G]CAACAGCTCA	1	492806	G	G	A	3569-08	M66-2
410	conserved hypothetical protein	GAATGATTTG[A/C]AAGGATGAGC	1	498652	C	C	A	3569-08	M66-2
412	K06189 magnesium and cobalt transporter	TTCAGGGAGA[A/G]CCGAAAGATC	1	501396	A	A	G	3569-08	C6706	M66-2	N16961
416	K03184 2-octaprenyl-3-methyl-6-methoxy-1,4-benzoquinol hydroxylase	TTTTCCAACA[G/T]CCGCGCTCCT	1	505492	G	G	T	3569-08	M66-2
416	K03184 2-octaprenyl-3-methyl-6-methoxy-1,4-benzoquinol hydroxylase	ACTGATGCAA[A/G]GGGATGGATC	1	505882	G	G	A	3569-08	M66-2
416	K03184 2-octaprenyl-3-methyl-6-methoxy-1,4-benzoquinol hydroxylase	AACGGGGATG[C/T]CTGTTTTACA	1	505891	T	T	C	3569-08	M66-2
416	K03184 2-octaprenyl-3-methyl-6-methoxy-1,4-benzoquinol hydroxylase	ACGGGGATGG[C/T]TGTTTTACAA	1	505892	C	C	T	3569-08	M66-2
416	K03184 2-octaprenyl-3-methyl-6-methoxy-1,4-benzoquinol hydroxylase	GATGGATCTG[C/T]TACAAAACCT	1	505897	T	T	C	3569-08	M66-2
416	K03184 2-octaprenyl-3-methyl-6-methoxy-1,4-benzoquinol hydroxylase	TTACAAAACC[C/T]AGCAACTCGT	1	505909	T	T	C	3569-08	M66-2
416	K03184 2-octaprenyl-3-methyl-6-methoxy-1,4-benzoquinol hydroxylase	CAAAACCTTT[C/T]AACTCGTTTA	1	505912	C	C	T	3569-08	M66-2
416	K03184 2-octaprenyl-3-methyl-6-methoxy-1,4-benzoquinol hydroxylase	CTTTAGCAAC[A/G]TTTACGCCAG	1	505918	G	G	A	3569-08	M66-2
416	K03184 2-octaprenyl-3-methyl-6-methoxy-1,4-benzoquinol hydroxylase	TTTAGCAACT[A/T]TTACGCCAGT	1	505919	T	T	A	3569-08	M66-2
416	K03184 2-octaprenyl-3-methyl-6-methoxy-1,4-benzoquinol hydroxylase	TAGCAACTCG[C/T]ACGCCAGTTA	1	505921	T	T	C	3569-08	M66-2
416	K03184 2-octaprenyl-3-methyl-6-methoxy-1,4-benzoquinol hydroxylase	CAACTCGTTT[A/G]CCAGTTAGGT	1	505924	G	G	A	3569-08	M66-2
416	K03184 2-octaprenyl-3-methyl-6-methoxy-1,4-benzoquinol hydroxylase	GTTTACGCCA[G/T]AGGTTTGTGC	1	505930	T	T	G	3569-08	M66-2
416	K03184 2-octaprenyl-3-methyl-6-methoxy-1,4-benzoquinol hydroxylase	TTACGCCAGT[A/G]GTTTGTGCGT	1	505932	G	G	A	3569-08	M66-2
416	K03184 2-octaprenyl-3-methyl-6-methoxy-1,4-benzoquinol hydroxylase	CCAGTTAGGT[C/G]TGCGTAATGT	1	505937	G	G	C	3569-08	M66-2
416	K03184 2-octaprenyl-3-methyl-6-methoxy-1,4-benzoquinol hydroxylase	TTGTGCGTAA[C/T]TGCACTCGCT	1	505947	T	T	C	3569-08	M66-2
416	K03184 2-octaprenyl-3-methyl-6-methoxy-1,4-benzoquinol hydroxylase	GCGTAATGTT[A/G]CTCGCTTTAG	1	505951	A	A	G	3569-08	M66-2
416	K03184 2-octaprenyl-3-methyl-6-methoxy-1,4-benzoquinol hydroxylase	CGTAATGTTG[C/T]TCGCTTTAGC	1	505952	C	C	T	3569-08	M66-2
416	K03184 2-octaprenyl-3-methyl-6-methoxy-1,4-benzoquinol hydroxylase	TAATGTTGCA[C/G]GCTTTAGCCG	1	505954	C	C	G	3569-08	M66-2
416	K03184 2-octaprenyl-3-methyl-6-methoxy-1,4-benzoquinol hydroxylase	TGTTGCACTC[A/T]TTAGCCGAAC	1	505957	T	T	A	3569-08	M66-2
416	K03184 2-octaprenyl-3-methyl-6-methoxy-1,4-benzoquinol hydroxylase	TGCACTCGCT[A/G]GCCGAACGCT	1	505960	A	A	G	3569-08	M66-2
416	K03184 2-octaprenyl-3-methyl-6-methoxy-1,4-benzoquinol hydroxylase	ACTCGCTTTA[C/T]GAACGCTCTG	1	505963	C	C	T	3569-08	M66-2
416	K03184 2-octaprenyl-3-methyl-6-methoxy-1,4-benzoquinol hydroxylase	CGCTTTAGCC[A/G]CGCTCTGGGC	1	505966	A	A	G	3569-08	M66-2
416	K03184 2-octaprenyl-3-methyl-6-methoxy-1,4-benzoquinol hydroxylase	TTTAGCCGAA[C/T]TCTGGGCCGT	1	505969	C	C	T	3569-08	M66-2
416	K03184 2-octaprenyl-3-methyl-6-methoxy-1,4-benzoquinol hydroxylase	CGAACGCTCT[C/G]CCGTTGAAAA	1	505975	G	G	C	3569-08	M66-2
416	K03184 2-octaprenyl-3-methyl-6-methoxy-1,4-benzoquinol hydroxylase	ACGCTCTGGG[A/G]TTGAAAACGC	1	505978	G	G	A	3569-08	M66-2
416	K03184 2-octaprenyl-3-methyl-6-methoxy-1,4-benzoquinol hydroxylase	CGCTCTGGGC[C/T]TGAAAACGCA	1	505979	T	T	C	3569-08	M66-2
416	K03184 2-octaprenyl-3-methyl-6-methoxy-1,4-benzoquinol hydroxylase	AGTGCTGCGT[C/T]GCTCTCGGCT	1	506002	C	C	T	3569-08	M66-2
417	K02777 PTS system, glucose-specific IIA component	AATCAGATGA[A/C]GGCGTTGAGC	1	506393	C	C	A	3569-08	M66-2
418	phosphoenolpyruvate-protein phosphotransferase	TCAGTACACC[C/T]TAGCGGTAGA	1	507094	T	T	C	3569-08	M66-2
418	phosphoenolpyruvate-protein phosphotransferase	TAACTCAGTA[C/T]ACCTTAGCGG	1	507098	C	C	T	3569-08	M66-2
418	phosphoenolpyruvate-protein phosphotransferase	CTATCGGTAC[C/T]AACGATTTAA	1	507116	T	T	C	3569-08	M66-2
418	phosphoenolpyruvate-protein phosphotransferase	TGGTAGAAAC[A/G]CCAGCTGCAG	1	507179	A	A	G	3569-08	M66-2
418	phosphoenolpyruvate-protein phosphotransferase	GTCATGCTTT[C/T]GATGAAAACA	1	507215	C	C	T	3569-08	M66-2
418	phosphoenolpyruvate-protein phosphotransferase	AAATTCGTGA[A/G]CTGAAAAATG	1	507272	G	G	A	3569-08	M66-2
418	phosphoenolpyruvate-protein phosphotransferase	GTATTCTGCG[A/T]GCCTCTGCAC	1	507338	A	A	T	3569-08	M66-2
418	phosphoenolpyruvate-protein phosphotransferase	GGCGTGCCGT[G/T]CGTATCAGCT	1	507395	G	G	T	3569-08	M66-2
418	phosphoenolpyruvate-protein phosphotransferase	ACATGGATCT[C/G]CCAAAAGAGA	1	507434	C	C	G	3569-08	M66-2
418	phosphoenolpyruvate-protein phosphotransferase	ATCTACCGTA[C/T]ATGGATCTCC	1	507443	C	C	T	3569-08	M66-2
418	phosphoenolpyruvate-protein phosphotransferase	ACAAAGATCT[A/G]CCGTACATGG	1	507449	A	A	G	3569-08	M66-2
418	phosphoenolpyruvate-protein phosphotransferase	GCGACAAAGA[C/T]CTACCGTACA	1	507452	C	T	C	3569-08	M66-2
418	phosphoenolpyruvate-protein phosphotransferase	AATTCCTGTT[C/T]ATGGATCGTG	1	507572	C	C	T	3569-08	M66-2
418	phosphoenolpyruvate-protein phosphotransferase	AGCGGCTTTC[C/T]TAGCGGAAAA	1	507736	T	T	C	3569-08	M66-2
418	phosphoenolpyruvate-protein phosphotransferase	CAACTCAAGC[A/C]CAAATTGAAG	1	507773	C	A	C	3569-08	M66-2
418	phosphoenolpyruvate-protein phosphotransferase	GCGACACATT[A/G]ATTCTGGACG	1	507821	A	A	G	3569-08	M66-2
418	phosphoenolpyruvate-protein phosphotransferase	CTCTAGAGCT[A/G]CCAGCGATTG	1	507878	G	G	A	3569-08	M66-2
418	phosphoenolpyruvate-protein phosphotransferase	TCCTTGTTGC[C/T]TACGATTTAA	1	507995	T	C	T	3569-08	M66-2
420	K01738 cysteine synthase A	CTATAGTTAC[C/T]GTGTTACCAA	1	509244	T	T	C	3569-08	M66-2
420	K01738 cysteine synthase A	TCGCACAATT[A/G]CCTGAATTTG	1	509274	G	G	A	3569-08	M66-2
420	K01738 cysteine synthase A	CTGGTGCTGC[G/T]GTTGTTGCCG	1	509304	G	G	T	3569-08	M66-2
420	K01738 cysteine synthase A	CCTCAGATGA[A/G]GCGATTGAAA	1	509373	G	A	G	3569-08	M66-2
420	K01738 cysteine synthase A	TCACCTCAGA[C/T]GAAGCGATTG	1	509376	T	T	C	3569-08	M66-2
420	K01738 cysteine synthase A	GTGTTGAGCG[A/T]GTCACCTCAG	1	509388	T	T	A	3569-08	M66-2
420	K01738 cysteine synthase A	TCAAACCTGC[A/T]CCACATAAAA	1	509466	T	T	A	3569-08	M66-2
420	K01738 cysteine synthase A	GGCTGAATCA[C/T]CGGTCATTAC	1	509510	C	C	T	3569-08	M66-2
420	K01738 cysteine synthase A	TTGCTGGTGT[A/G]GGTACTGGCG	1	509604	G	G	A	3569-08	M66-2
420	K01738 cysteine synthase A	TTGGTAACAC[C/T]CCACTAGTGC	1	510087	C	T	C	3569-08	M66-2
421	K06203 CysZ protein	GAATTTAAGA[C/T]ACAACACTCC	1	510279	T	T	C	3569-08	M66-2
421	K06203 CysZ protein	CTTTTTTCAC[A/G]AGCATTCCGA	1	510359	A	A	G	3569-08	M66-2
421	K06203 CysZ protein	GGCTTGGATG[C/T]TGGCTATACA	1	510484	T	C	T	3569-08	M66-2
421	K06203 CysZ protein	GGTTCCTGTT[C/T]ACGGCTTGGA	1	510497	T	T	C	3569-08	M66-2
421	K06203 CysZ protein	TAGGCCCTAT[C/T]GCTTGGTTCC	1	510512	C	C	T	3569-08	M66-2
421	K06203 CysZ protein	TGGGCAAACC[C/T]TAGGCCCTAT	1	510523	T	C	T	3569-08	M66-2
421	K06203 CysZ protein	ATTCCTGCTA[C/T]TACTGATCCC	1	510550	T	C	T	3569-08	M66-2
421	K06203 CysZ protein	GAGAATGGCG[G/T]AAACTGCTTT	1	510596	T	T	G	3569-08	M66-2
422	cell division protein ZipA	TAGAAAGGTT[A/G]CCCCAGGTTG	1	511587	G	G	A	3569-08	M66-2
422	cell division protein ZipA	TTTCCATCGC[C/T]GCGGATCTCT	1	511812	C	C	T	3569-08	M66-2
422	cell division protein ZipA	ACCTGGTACC[G/T]ATGCATGATG	1	511878	T	T	G	3569-08	M66-2
424	conserved hypothetical protein	CTCTGCTTTC[C/T]CAAGAAGATA	1	515034	C	C	T	3569-08	M66-2
428	conserved hypothetical protein	TGGAATAGTG[A/G]CCCGCAGAAT	1	519377	A	A	G	2009V-1046
437	ferrochelatase	AGAGTGGCTG[A/G]CCATACACGG	1	528990	A	A	G	3569-08	M66-2
443	N-acetylglucosamine-6-phosphate deacetylase	CTCCTGCAGG[C/T]GCTGAAATGG	1	537021	C	C	T	MJ-1236
443	N-acetylglucosamine-6-phosphate deacetylase	CCCCTCTGAC[A/G]ATACGATGAT	1	537401	A	A	G	3569-08	C6706	M66-2	MJ-1236	N16961
444	PTS system, N-acetylglucosamine-specific IIABC component	CCGTTTCTTC[C/T]GGCGATAAGA	1	539139	T	T	C	3569-08	M66-2
467	K10912 two-component system, repressor protein LuxO	AAGACTTTTT[G/T]CAAGCCGTGT	1	567531	T	T	G	2009V-1046
467	K10912 two-component system, repressor protein LuxO	ACCGACTGCG[C/G]CACAGTGAAT	1	567561	G	G	C	2009V-1116
467	K10912 two-component system, repressor protein LuxO	TGCGGGTCAC[C/T]GAATAATGCG	1	567567	T	T	C	CIRS101
467	K10912 two-component system, repressor protein LuxO	AAGAAGTGTG[C/T]GGAAGCGATT	1	567753	C	C	T	2010V-1014
467	K10912 two-component system, repressor protein LuxO	ATTCACTGCT[A/G]CTTTATGTCC	1	568200	G	G	A	MJ-1236
475	GGDEF family protein	CACAGACATG[A/G]TGTTGTGGAC	1	573508	A	A	G	3569-08
486	long-chain fatty acid transport protein	CCTGTGCTGT[A/G]GCTTTCGGTT	1	588187	G	G	A	3569-08
489	K03088 RNA polymerase sigma-70 factor, ECF subfamily	TATCGCGAGC[C/T]CCTCTTTTTA	1	590955	C	T	C	3569-08	M66-2
489	K03088 RNA polymerase sigma-70 factor, ECF subfamily	GATTTTGCGC[A/C]GAGAAAATGC	1	591106	A	A	C	3569-08
489	K03088 RNA polymerase sigma-70 factor, ECF subfamily	CCGAAGACTT[A/G]GTGCAAGAAA	1	591197	G	A	G	3569-08
490	3-ketoacyl-CoA thiolase	AGAAATTGTA[A/C]GGTACCGGAA	1	592132	C	C	A	3569-08
490	3-ketoacyl-CoA thiolase	CGCTTGCGCC[C/T]AGTTTTCAAG	1	592189	C	C	T	3569-08
490	3-ketoacyl-CoA thiolase	ACTTAAACTG[C/T]AGTAACCTCT	1	592366	T	T	C	3569-08
490	3-ketoacyl-CoA thiolase	TTCAACGGGT[G/T]TCGATGGGGC	1	592432	G	G	T	3569-08
490	3-ketoacyl-CoA thiolase	AACTGCTGAG[A/G]ATGGCCAAAA	1	592456	A	A	G	3569-08
490	3-ketoacyl-CoA thiolase	CTATGCGATC[G/T]CGCGCTGAGC	1	592480	T	T	G	3569-08
490	3-ketoacyl-CoA thiolase	TCAAGAGCAG[A/G]GGTCGCGCAC	1	592987	A	A	G	3569-08
491	multifunctional fatty acid oxidation complex subunit alpha	GATGTCCGCA[C/T]TGGAAGCTTG	1	593419	C	C	T	3569-08
491	multifunctional fatty acid oxidation complex subunit alpha	TGTCCGCATG[A/G]GAAGCTTGCC	1	593421	G	G	A	3569-08
491	multifunctional fatty acid oxidation complex subunit alpha	AGAAGTGATG[A/G]GGTTTGCTTC	1	593628	A	A	G	3569-08
491	multifunctional fatty acid oxidation complex subunit alpha	TCCGGGCTCT[C/T]GGTACGCAGC	1	593649	T	T	C	3569-08
491	multifunctional fatty acid oxidation complex subunit alpha	GGGCTCTGGT[G/T]ACGCAGCGTT	1	593652	T	T	G	3569-08
491	multifunctional fatty acid oxidation complex subunit alpha	CTCTGGTGGT[A/G]CAGCGTTTAC	1	593655	G	G	A	3569-08
491	multifunctional fatty acid oxidation complex subunit alpha	GCCTGCGCTG[C/T]CTCATCTTAA	1	593697	C	C	T	3569-08
491	multifunctional fatty acid oxidation complex subunit alpha	CAAAAAGGCC[A/G]AAATTGGGTG	1	593739	A	A	G	3569-08
491	multifunctional fatty acid oxidation complex subunit alpha	TCGCCAATAC[A/G]CTTGGGGCGT	1	593876	A	A	G	3569-08	C6706	M66-2
491	multifunctional fatty acid oxidation complex subunit alpha	AGAGGTCATT[A/G]TATGGCCTAG	1	593976	A	A	G	3569-08
491	multifunctional fatty acid oxidation complex subunit alpha	AGGGATGCAT[C/T]GGCTTGGAAT	1	594003	C	C	T	3569-08
491	multifunctional fatty acid oxidation complex subunit alpha	CGTTTCGCTG[C/T]TGGTGATGAC	1	594037	C	C	T	3569-08
491	multifunctional fatty acid oxidation complex subunit alpha	GTTTGATAAG[A/G]AGACAGCGCA	1	594288	G	G	A	3569-08
491	multifunctional fatty acid oxidation complex subunit alpha	ACTAAAGCAC[C/T]TGCAAGCGCA	1	594319	T	T	C	3569-08
491	multifunctional fatty acid oxidation complex subunit alpha	TTTTGATCGC[C/T]GATGTAGTGA	1	594378	T	T	C	3569-08
491	multifunctional fatty acid oxidation complex subunit alpha	AGAGCGGGAT[A/G]GCGAGAAGTT	1	595303	G	G	A	3569-08
492	conserved hypothetical protein	GCGCGCGGGT[A/G]CGCGCTCCAG	1	595550	G	G	A	3569-08
492	conserved hypothetical protein	GCCTTTTCGC[A/C]CCCATGGTGA	1	595706	C	C	A	3569-08
493	K10918 LysR family transcriptional regulator, transcriptional activator AphB	GGAGCTCAAA[C/T]CCGCGGGATA	1	596171	C	C	T	3569-08
493	K10918 LysR family transcriptional regulator, transcriptional activator AphB	TGGTACAAGT[A/G]CTGTCGGATT	1	596192	A	A	G	3569-08
493	K10918 LysR family transcriptional regulator, transcriptional activator AphB	AACATCAGTT[A/G]CTCAAAGGTT	1	596387	G	G	A	3569-08
493	K10918 LysR family transcriptional regulator, transcriptional activator AphB	ACTTGTCGAG[C/T]CATCCGCAAC	1	596432	C	T	C	3569-08
493	K10918 LysR family transcriptional regulator, transcriptional activator AphB	TCGGTGAAGT[A/G]AAAGACATTT	1	596471	A	G	A	3569-08
493	K10918 LysR family transcriptional regulator, transcriptional activator AphB	TTCATATTGA[A/G]CTGATGATGA	1	596582	G	G	A	3569-08
493	K10918 LysR family transcriptional regulator, transcriptional activator AphB	ATCCCGATAT[C/T]CATATTGAGC	1	596591	C	T	C	3569-08
493	K10918 LysR family transcriptional regulator, transcriptional activator AphB	ACCTTAGGTT[A/G]CTCAATCGTC	1	596810	A	A	G	3569-08
496	adenine phosphoribosyltransferase	GCGTGGTTTC[A/G]TTTGGTGCTC	1	599321	G	G	A	3569-08
496	adenine phosphoribosyltransferase	TGGTGCTCCT[A/G]GCACTAGAAC	1	599336	G	G	A	3569-08
496	adenine phosphoribosyltransferase	ACTAGAACTG[C/T]GTCGGCTTTG	1	599351	T	T	C	3569-08
496	adenine phosphoribosyltransferase	GCTCAATCTT[A/G]AGCTGGAATA	1	599415	G	G	A	3569-08
496	adenine phosphoribosyltransferase	TACTGATACG[C/G]GAAATTCATG	1	599441	C	C	G	3569-08
496	adenine phosphoribosyltransferase	TATCCGTCAA[A/G]GGTGGAGAAG	1	599549	G	G	A	3569-08
497	DNA polymerase III subunits gamma and tau	GTACTTGTTT[C/T]GGCACTCGAG	1	599816	T	T	C	3569-08
497	DNA polymerase III subunits gamma and tau	CTGCGAGACG[C/G]ATAACGGCTA	1	599885	C	C	G	3569-08
497	DNA polymerase III subunits gamma and tau	CGAGATTGAC[G/T]GCATCACGCA	1	599969	T	T	G	3569-08
497	DNA polymerase III subunits gamma and tau	AGATACGCGC[A/G]CTACTCGACA	1	600002	G	G	A	3569-08
497	DNA polymerase III subunits gamma and tau	GATACGCGCG[C/T]TACTCGACAA	1	600003	C	C	T	3569-08
497	DNA polymerase III subunits gamma and tau	TACGCGCGAG[A/G]CTCGACAACG	1	600005	A	A	G	3569-08
497	DNA polymerase III subunits gamma and tau	ACCGATCAGT[A/G]GAAAATATCC	1	600224	A	A	G	3569-08
497	DNA polymerase III subunits gamma and tau	TGTAGAAAAT[C/T]CAGCAGCAGC	1	600233	C	C	T	3569-08
497	DNA polymerase III subunits gamma and tau	CGCCGAACAG[C/T]TCGAGCGACA	1	600272	T	T	C	3569-08
497	DNA polymerase III subunits gamma and tau	ACAGCAAAGC[C/T]CAATCTGCTC	1	600292	T	T	C	3546-06
497	DNA polymerase III subunits gamma and tau	CATGCTCGGC[A/G]TTAGATACGG	1	600413	A	A	G	3569-08
497	DNA polymerase III subunits gamma and tau	ATGCTCGGCA[C/T]TAGATACGGA	1	600414	T	T	C	3569-08
497	DNA polymerase III subunits gamma and tau	CGGCACATTA[C/T]ACGGATCATT	1	600419	T	T	C	3569-08
497	DNA polymerase III subunits gamma and tau	GGCACATTAG[A/G]CGGATCATTC	1	600420	A	A	G	3569-08
497	DNA polymerase III subunits gamma and tau	GATACGGATC[G/T]CTCTACATCT	1	600429	T	T	G	3569-08
497	DNA polymerase III subunits gamma and tau	GGCGTTTCGT[A/T]TCTCACGTCT	1	600764	T	T	A	3569-08
497	DNA polymerase III subunits gamma and tau	AATACGGCAG[A/G]CAGCTCCAAC	1	600813	A	A	G	3569-08
497	DNA polymerase III subunits gamma and tau	TACGGCAGTG[A/T]GCTCCAACAA	1	600815	A	A	T	3569-08
497	DNA polymerase III subunits gamma and tau	CCGACTTCTC[A/T]TGGCGGCTGC	1	600846	A	A	T	3569-08
497	DNA polymerase III subunits gamma and tau	AACGTATCGC[C/T]CTGCCTCGCA	1	600900	T	T	C	3569-08
497	DNA polymerase III subunits gamma and tau	GGCAGCACAG[A/T]GTGGTAGAAA	1	600956	A	A	T	3569-08
497	DNA polymerase III subunits gamma and tau	AGCATCACAC[A/G]ATAAACGCTC	1	601004	A	A	G	3569-08
497	DNA polymerase III subunits gamma and tau	ACGCTCCAGA[C/T]CTCTGTTGTC	1	601021	C	C	T	3569-08
497	DNA polymerase III subunits gamma and tau	GCCCTAGCAG[C/T]TGCGTCATCA	1	601080	C	C	T	3569-08
497	DNA polymerase III subunits gamma and tau	TGCTACTCCA[A/G]TCGGCGCTAG	1	601169	A	A	G	3569-08
497	DNA polymerase III subunits gamma and tau	GCAGAGAGCA[A/G]CAAGTGCAGG	1	601202	G	G	A	3569-08
497	DNA polymerase III subunits gamma and tau	GGTGTCGCCA[A/G]CGCAATGATG	1	601223	A	A	G	3569-08
501	K09160 hypothetical protein	CTTCTGGCAA[C/T]AAAACGTTAG	1	603299	C	C	T	3569-08
501	K09160 hypothetical protein	TGGTAAATGT[C/T]CTGCACAAAC	1	603365	T	T	C	3569-08
501	K09160 hypothetical protein	GCTGCCTGAT[C/T]TGCGCTTACC	1	603542	C	C	T	3569-08
501	K09160 hypothetical protein	TTTGCTGACC[C/T]TCGAAAGACG	1	603605	C	C	T	3569-08
501	K09160 hypothetical protein	CGCCATGCAT[C/T]GCCGATGAAA	1	603626	C	C	T	3569-08
501	K09160 hypothetical protein	TGTGCGCGGT[A/G]ATCGTTTATG	1	603650	A	A	G	3569-08
509	conserved hypothetical protein	TTGCTGCGTA[A/T]GGCAGGTTTG	1	609461	T	T	A	3569-08
515	chitodextrinase precursor	TGCCAACGTC[C/G]CGGTGATATC	1	619405	G	G	C	3569-08	M66-2
531	oligopeptide ABC transporter, periplasmic oligopeptide-binding protein	GGAAATCACC[A/T]GGATTTAGCC	1	636710	T	T	A	3569-08	M66-2
548	conserved hypothetical protein	GGAGCAGTAT[A/T]GGTCAGCAAC	1	654762	A	A	T	3569-08	M66-2
552	8-amino-7-oxononanoate synthase	CGTGAACATT[A/G]GGCTGACTCG	1	660046	G	G	A	N16961
573	K00817 histidinol-phosphate aminotransferase	CCAATCAGGA[C/T]GATTCTGTTC	1	680763	T	T	C	3569-08	M66-2
584	K07085	GTGCGCAAAT[A/C]GAAATGCCGA	1	693020	C	C	A	C6706
604	conserved hypothetical protein	TGATGCGCAG[C/G]AGAAAAAACC	1	714253	C	C	G	N16961
604	conserved hypothetical protein	TTGATGCGCA[C/G]CAGAAAAAAC	1	714254	C	G	C	N16961
606	thymidine kinase	CGCCGCGATC[C/T]GATCGGTTTG	1	717113	C	C	T	3569-08
606	thymidine kinase	GATCGACGAT[G/T]TTTGGTGTTG	1	717119	G	G	T	3569-08
606	thymidine kinase	TGAGGCCGAA[A/G]CACCTTTTCC	1	717167	G	G	A	3569-08
606	thymidine kinase	CGATCTGTTG[C/T]GTGATCGCAA	1	717200	C	C	T	3569-08
606	thymidine kinase	CGATTTTCTC[G/T]GAGCTGTTTG	1	717356	T	T	G	3569-08
606	thymidine kinase	TGAGCATGGC[C/T]GCCATCAGCG	1	717476	C	C	T	3569-08
606	thymidine kinase	AGGGGATCAG[G/T]GCGATTGGCG	1	717500	G	G	T	3569-08
607	proton/glutamate symporter	TGATCACTGA[A/G]GAAGCGGCGG	1	717706	G	G	A	3569-08
607	proton/glutamate symporter	CGATGATCAC[A/T]GAGGAAGCGG	1	717709	T	T	A	3569-08
607	proton/glutamate symporter	TCGTGACGGC[A/G]ACTTTAGGTG	1	717904	A	G	A	3569-08
607	proton/glutamate symporter	TAAGCTGTTC[A/G]TCGTTTACGT	1	718248	G	G	A	3569-08
607	proton/glutamate symporter	CTGGTGCAGC[A/T]GGTCTGGGTG	1	718729	A	A	T	3569-08
607	proton/glutamate symporter	CACTATTTGC[C/T]CCACTGGGTG	1	718810	C	T	C	3569-08
607	proton/glutamate symporter	CAGTCGGTGC[A/T]GCAATGGGTC	1	718840	A	A	T	3569-08
608	tryptophan synthase subunit alpha	GCGGCATCGA[A/C]GATTTTTATC	1	719713	C	C	A	3569-08
608	tryptophan synthase subunit alpha	CTCCGATTGG[C/T]TTACTGATGT	1	719755	T	C	T	3569-08
608	tryptophan synthase subunit alpha	CGCAGATCCG[C/T]GCGCGTAACC	1	719782	T	T	C	3569-08
608	tryptophan synthase subunit alpha	AGCTGATCGC[A/G]CAGATCCGTG	1	719791	G	G	A	3569-08
608	tryptophan synthase subunit alpha	CACGCCAGAT[A/G]TCTGTTTTGA	1	719811	A	A	G	3569-08
608	tryptophan synthase subunit alpha	AAACCACGCC[A/G]GATATCTGTT	1	719815	G	A	G	3569-08
608	tryptophan synthase subunit alpha	CGAAAACCAC[C/G]CCAGATATCT	1	719818	C	G	C	3569-08
608	tryptophan synthase subunit alpha	TGGCCGATGG[C/T]CCGACGATTC	1	719866	C	T	C	3569-08
608	tryptophan synthase subunit alpha	TGCCGTTTTC[A/T]GATCCTCTGG	1	719884	A	A	T	3569-08
608	tryptophan synthase subunit alpha	GCATGCCGTT[C/T]TCAGATCCTC	1	719887	T	T	C	3569-08
608	tryptophan synthase subunit alpha	TCATGCAAAC[C/T]CTGATTGATG	1	719932	C	C	T	3569-08
608	tryptophan synthase subunit alpha	AGGCGCTTTC[A/G]TTCCTTTCGT	1	719991	G	G	A	3569-08
608	tryptophan synthase subunit alpha	TGAGCGCCGC[G/T]CAGCAAGGCG	1	720007	T	T	G	3569-08
608	tryptophan synthase subunit alpha	GCCTGAGCGC[C/T]GCTCAGCAAG	1	720010	C	C	T	3569-08
608	tryptophan synthase subunit alpha	TTCAACGCCT[A/G]AGCGCCGCTC	1	720016	A	G	A	3569-08
611	anthranilate phosphoribosyltransferase	CGATCGCCGT[A/G]ATGAAATCGG	1	722748	A	G	A	3569-08
611	anthranilate phosphoribosyltransferase	CCCAACAAGC[A/G]ATCGCCGTGA	1	722757	A	G	A	3569-08
611	anthranilate phosphoribosyltransferase	TTGCACTTCT[G/T]CTGCGTCTAT	1	722805	G	G	T	3569-08
611	anthranilate phosphoribosyltransferase	CCCAGATCCT[A/G]ACGGGCAATG	1	722862	A	A	G	3569-08
611	anthranilate phosphoribosyltransferase	CCGTTACCCA[C/T]TGGATGCGAT	1	722921	T	C	T	3569-08
612	anthranilate synthase component II	CGGGCTGCAT[A/G]CCAGAGCTGC	1	724118	G	G	A	2009V-1096
617	cysteine/glutathione ABC transporter membrane/ATP-binding component	AAAACGTAGG[A/C]TCGGCATTGC	1	729264	C	C	A	3569-08	M66-2
622	GGDEF family protein	GCTGGCGGCA[G/T]CGACCAGCGC	1	736337	T	T	G	2010EL-1749
622	GGDEF family protein	CTGGCGGCAC[C/T]GACCAGCGCC	1	736338	C	C	T	2010EL-1749
622	GGDEF family protein	GGCGGCACAT[A/T]CCAGCGCCTT	1	736340	A	A	T	2010EL-1749
622	GGDEF family protein	GCGGCACATC[C/G]CAGCGCCTTA	1	736341	C	C	G	2010EL-1749
622	GGDEF family protein	CGGCACATCG[C/T]AGCGCCTTAT	1	736342	C	C	T	2010EL-1749
622	GGDEF family protein	GGCACATCGA[A/G]GCGCCTTATC	1	736343	A	A	G	2010EL-1749
624	malate dehydrogenase	TGTCTGGTGC[A/G]CCCGGTCTGT	1	739246	G	G	A	C6706
644	conserved hypothetical protein	TTATGCCAAT[C/T]CCTTATTCCT	1	763380	C	C	T	2010EL-1749
644	conserved hypothetical protein	CCTTTTTACC[C/T]CCTTGCCAAA	1	764246	C	C	T	3569-08
646	K07689 two-component system, NarL family, invasion response regulator UvrY	GAAGCTGACA[A/G]GTGAAGAAGC	1	767675	G	G	A	M66-2
653	K07212 GGDEF domain	ATTTCAGCAC[C/T]ATCTTGAAGA	1	771769	C	C	T	M66-2
653	K07212 GGDEF domain	ATCCATGACC[C/T]AGTTTGACGG	1	772170	C	C	T	3569-08
656	phenylalanyl-tRNA synthetase subunit beta	GATTGCTGGT[A/C]TTCGGTGGCG	1	775392	A	A	C	3569-08
673	K06073 vitamin B12 transport system permease protein	CGTGGCGATG[A/G]ATTCTGCTGC	1	793232	G	G	A	3569-08
673	K06073 vitamin B12 transport system permease protein	TTTAAATTCC[C/T]GTGGCTTTTA	1	793268	C	C	T	3569-08
673	K06073 vitamin B12 transport system permease protein	ACGCTTGACC[C/T]GCAAGGCTAT	1	793355	T	T	C	3569-08
673	K06073 vitamin B12 transport system permease protein	AAACAGTTAG[A/G]TCGATATTCA	1	793605	A	A	G	3569-08
674	K06074 vitamin B12 transport system ATP-binding protein	CATCGCGCTT[C/T]TGGCACAAAA	1	794125	T	T	C	3569-08
674	K06074 vitamin B12 transport system ATP-binding protein	TTGGCACAAA[A/G]ATAAACCCAG	1	794137	A	A	G	3569-08
674	K06074 vitamin B12 transport system ATP-binding protein	GTAGCCCTAG[C/T]GCTCGGAAGT	1	794209	T	T	C	3569-08
674	K06074 vitamin B12 transport system ATP-binding protein	GCTCAGTCGT[C/T]GTTCTATACC	1	794538	C	C	T	3569-08
674	K06074 vitamin B12 transport system ATP-binding protein	CACGTCAATT[C/T]CGAGTGGAAC	1	794616	C	C	T	3569-08
677	K03406 methyl-accepting chemotaxis protein	CAGCCAGTGC[A/G]ATGCAAAAAA	1	796533	A	G	A	3569-08
677	K03406 methyl-accepting chemotaxis protein	GTCGCGGCTT[C/T]GCTGTGGTCG	1	796647	C	C	T	3569-08
677	K03406 methyl-accepting chemotaxis protein	GCAAAGAAGC[A/G]AACCTAGGAG	1	796866	A	G	A	3569-08
677	K03406 methyl-accepting chemotaxis protein	AAGCCGTGGT[C/T]TCACAACGTG	1	796989	T	C	T	3569-08
677	K03406 methyl-accepting chemotaxis protein	CCTCCTCTGC[A/C]GAAGAAACCA	1	797013	A	A	C	3569-08
677	K03406 methyl-accepting chemotaxis protein	TCCGCATCGC[C/T]TCCTCTGCAG	1	797022	T	C	T	3569-08
677	K03406 methyl-accepting chemotaxis protein	ATGATGCCTT[A/G]GTTGAATCCG	1	797076	G	G	A	3569-08
677	K03406 methyl-accepting chemotaxis protein	CCCTCATAGT[A/G]ACGCTCGTTA	1	797268	A	A	G	3569-08	M66-2
677	K03406 methyl-accepting chemotaxis protein	TCAGAATGGG[G/T]TTCGCCACCC	1	797286	T	G	T	3569-08
677	K03406 methyl-accepting chemotaxis protein	AACAGATGGG[A/G]AATCCGGGTA	1	797511	A	G	A	3569-08
677	K03406 methyl-accepting chemotaxis protein	GCAACAACTA[C/T]ATGTTCGTGA	1	797586	C	C	T	3569-08
677	K03406 methyl-accepting chemotaxis protein	GATTTGATGG[C/T]AACAACTACA	1	797595	C	C	T	3569-08
677	K03406 methyl-accepting chemotaxis protein	TTAACGCGCT[A/G]CGATTTGATG	1	797607	A	A	G	3569-08
677	K03406 methyl-accepting chemotaxis protein	CGCAAGAGCA[A/G]GCCAAAGCCC	1	797631	G	A	G	3569-08
677	K03406 methyl-accepting chemotaxis protein	AAGCGCAAGA[A/G]CAAGCCAAAG	1	797634	G	G	A	3569-08
677	K03406 methyl-accepting chemotaxis protein	AAGAACAAGC[G/T]CAAGAGCAAG	1	797640	G	G	T	3569-08
678	conserved hypothetical protein	CTATGCGCCT[A/G]CCAGTGAATA	1	798161	G	G	A	3569-08
678	conserved hypothetical protein	TCGCTATGCG[C/T]CTGCCAGTGA	1	798164	C	C	T	3569-08
678	conserved hypothetical protein	TTATCGCCGG[C/T]GGTGGCGGTA	1	798212	C	C	T	3569-08
678	conserved hypothetical protein	TAACTCATCT[A/G]CTTGATGGCC	1	798272	G	G	A	3569-08
678	conserved hypothetical protein	TGCTGTCTAT[A/C]AGGTCAGATT	1	798328	A	A	C	3569-08
678	conserved hypothetical protein	AGAGTGATGC[G/T]GTCTATAAGG	1	798335	G	T	G	3569-08
678	conserved hypothetical protein	CCGATGCCGA[C/T]CCGCATGTCC	1	798359	C	C	T	3569-08
678	conserved hypothetical protein	AACCTACCCC[A/G]GTCTTTTGGT	1	798388	G	A	G	3569-08
678	conserved hypothetical protein	TCCAAACCTA[C/T]CCCAGTCTTT	1	798392	C	C	T	3569-08
678	conserved hypothetical protein	GCACAGTGAA[A/G]CAAGCCTTCC	1	798410	G	G	A	3569-08
678	conserved hypothetical protein	GACAATGCCA[A/G]CACAGTGAAG	1	798420	G	G	A	3569-08
678	conserved hypothetical protein	GTAAGTGGCT[A/C]ATCAGTAAGG	1	798494	A	C	A	3569-08
679	conserved hypothetical protein	CAAATATGCG[C/T]TGGATGCCGG	1	798920	T	T	C	3569-08
679	conserved hypothetical protein	ATGGCTGGGT[C/G]AGCAGTGCTT	1	799002	C	C	G	3569-08
679	conserved hypothetical protein	TCGGTGAACT[A/G]ATGTTTGAAG	1	799119	A	G	A	3569-08
679	conserved hypothetical protein	TGGTGCTGTG[A/G]TCGGTGAACT	1	799130	A	A	G	3569-08
679	conserved hypothetical protein	TCACCCCGTT[C/T]TTTGGTGCTG	1	799143	T	T	C	3569-08
679	conserved hypothetical protein	AAGTCCCCTC[A/G]TGGCAAGATA	1	799170	G	G	A	3569-08
679	conserved hypothetical protein	AAGCTTTCGC[A/G]GAAGTCCCCT	1	799182	G	A	G	3569-08
679	conserved hypothetical protein	TGGGGTTGAA[G/T]CTTTCGCAGA	1	799190	G	G	T	3569-08
679	conserved hypothetical protein	ATGGGGTTGA[A/G]GCTTTCGCAG	1	799191	G	A	G	3569-08
679	conserved hypothetical protein	GTGTTTATTA[C/T]ACGGCGGCGC	1	799281	C	C	T	3569-08
679	conserved hypothetical protein	TACTCCCTGA[A/G]TCCATCACAA	1	799428	A	A	G	3569-08
679	conserved hypothetical protein	TTATGACCGC[A/T]GGATTGATGA	1	799452	A	A	T	3569-08
679	conserved hypothetical protein	CTCGATGAAC[A/C]TCTTCCCAAA	1	799546	A	A	C	3569-08
679	conserved hypothetical protein	CCTGCGTAAG[C/T]GCACAGCAAC	1	799701	T	T	C	3569-08
680	K03742 competence/damage-inducible protein CinA	CGAATTTTAT[A/G]CATGGCTTTT	1	800026	A	A	G	3569-08
680	K03742 competence/damage-inducible protein CinA	CTCGGATGTG[A/G]ATCGTCAATG	1	800122	A	A	G	3569-08
680	K03742 competence/damage-inducible protein CinA	GGTTTTGAAC[A/T]GATTGGTTGA	1	800212	A	A	T	3569-08
680	K03742 competence/damage-inducible protein CinA	GCCAGAAAGT[C/T]CGCAAACAAG	1	800275	T	T	C	3569-08
680	K03742 competence/damage-inducible protein CinA	TAACCCAATT[C/T]ACCGCTTGTG	1	800329	T	T	C	3569-08
680	K03742 competence/damage-inducible protein CinA	TTTTAAAATG[A/G]ATCAACGATT	1	800353	G	G	A	3569-08
680	K03742 competence/damage-inducible protein CinA	CAGATCTTGC[A/G]ATCTGCAGCG	1	800432	A	A	G	3569-08
680	K03742 competence/damage-inducible protein CinA	CTTGCCTAAT[A/G]CAGCGGCAAT	1	800437	G	G	A	3569-08
680	K03742 competence/damage-inducible protein CinA	CAAACTGTTT[C/T]CCAGACCAAG	1	800602	C	C	T	3569-08
680	K03742 competence/damage-inducible protein CinA	TTGTCGAGTT[C/T]TGCTGAGTGA	1	800780	C	C	T	3569-08
680	K03742 competence/damage-inducible protein CinA	CCAAATGGCA[A/G]GTTACAGGGG	1	800932	G	G	A	3569-08
680	K03742 competence/damage-inducible protein CinA	AGAGTGGATC[A/G]ACACTGGCTG	1	801055	A	A	G	3569-08
680	K03742 competence/damage-inducible protein CinA	TGGGTTACAG[C/T]GGTTGAGCGG	1	801120	C	C	T	2009V-1046	2009V-1116	2010V-1014	2011EL-1137
680	K03742 competence/damage-inducible protein CinA	GTCAAAGAGA[C/T]ATTTGCCGAG	1	801143	C	C	T	3569-08
682	ribonucleotide-diphosphate reductase subunit beta	TCGGCCTTAA[C/T]AAAGATATTC	1	802379	T	T	C	3569-08
682	ribonucleotide-diphosphate reductase subunit beta	CCTTGCACCT[A/G]ACGGGTACTC	1	802553	A	G	A	3569-08
682	ribonucleotide-diphosphate reductase subunit beta	CGTCGCACTG[C/T]TGCCACTGGT	1	802993	T	C	T	3569-08
682	ribonucleotide-diphosphate reductase subunit beta	TTCAAGGCCG[C/T]AGCCCGAACG	1	803012	T	T	C	3569-08
682	ribonucleotide-diphosphate reductase subunit beta	ATCGAATTGA[C/T]TACGGCAAAT	1	803096	T	C	T	3569-08
682	ribonucleotide-diphosphate reductase subunit beta	ATGACCAACT[A/T]AAAGAACCTA	1	803240	A	T	A	3569-08
683	K00525 ribonucleoside-diphosphate reductase alpha chain	TGAAACAAGT[A/G]GTTCCAGAAT	1	803698	G	G	A	3569-08
683	K00525 ribonucleoside-diphosphate reductase alpha chain	GTATCTTGAA[A/G]CAAGTGGTTC	1	803704	A	A	G	3569-08
683	K00525 ribonucleoside-diphosphate reductase alpha chain	GTGGTTACGT[C/T]TCGGTCAAAG	1	803737	T	C	T	3569-08
683	K00525 ribonucleoside-diphosphate reductase alpha chain	CACGTGGTTA[C/T]GTCTCGGTCA	1	803740	C	C	T	3569-08
683	K00525 ribonucleoside-diphosphate reductase alpha chain	CCAACGGTAT[C/T]GAGCCACCAC	1	803758	T	T	C	3569-08
683	K00525 ribonucleoside-diphosphate reductase alpha chain	CTAACGCGAC[C/T]AACGGTATTG	1	803767	C	C	T	3569-08
683	K00525 ribonucleoside-diphosphate reductase alpha chain	TGCGTAACTC[G/T]ACGCTGACGG	1	803821	T	T	G	3569-08
683	K00525 ribonucleoside-diphosphate reductase alpha chain	GTCTGCGTAA[C/T]TCTACGCTGA	1	803824	T	C	T	3569-08
683	K00525 ribonucleoside-diphosphate reductase alpha chain	ACGACTGGGA[C/T]AAGCTGCGTC	1	803863	T	T	C	3569-08
683	K00525 ribonucleoside-diphosphate reductase alpha chain	TGTTCCATGA[A/G]ACCAACTACG	1	803953	A	G	A	3569-08
683	K00525 ribonucleoside-diphosphate reductase alpha chain	GCAGTATCAC[C/T]TGCTGCGCGC	1	804012	T	T	C	3569-08
683	K00525 ribonucleoside-diphosphate reductase alpha chain	CGAAAAACGG[C/T]GTGAAATACT	1	804079	T	T	C	3569-08
683	K00525 ribonucleoside-diphosphate reductase alpha chain	TGGGTGTGGG[C/T]GTGATCAACT	1	804115	T	T	C	3569-08
683	K00525 ribonucleoside-diphosphate reductase alpha chain	GTACTCTGGG[A/T]GTGGGTGTGA	1	804121	T	T	A	3569-08
683	K00525 ribonucleoside-diphosphate reductase alpha chain	TGCCTGCGGC[A/G]CGTCGTTCTT	1	804154	A	A	G	3569-08
683	K00525 ribonucleoside-diphosphate reductase alpha chain	AAGACTACCC[A/G]CTGCCTGCGG	1	804166	A	A	G	3569-08
683	K00525 ribonucleoside-diphosphate reductase alpha chain	TTGTGGTTCG[C/T]GCTCTAGATG	1	804202	T	T	C	3569-08
683	K00525 ribonucleoside-diphosphate reductase alpha chain	ACCTTGTGGT[G/T]CGTGCTCTAG	1	804205	T	T	G	3569-08
683	K00525 ribonucleoside-diphosphate reductase alpha chain	TGTCTGACCT[G/T]GTGGTTCGTG	1	804211	G	T	G	3569-08
683	K00525 ribonucleoside-diphosphate reductase alpha chain	AGCTGTCTGA[C/T]CTTGTGGTTC	1	804214	C	C	T	3569-08
683	K00525 ribonucleoside-diphosphate reductase alpha chain	AAGAGCTGTC[G/T]GACCTTGTGG	1	804217	G	T	G	3569-08
683	K00525 ribonucleoside-diphosphate reductase alpha chain	TTTTGAAGAG[C/T]TGTCTGACCT	1	804222	T	C	T	3569-08
683	K00525 ribonucleoside-diphosphate reductase alpha chain	ATTTTGAAGA[A/G]CTGTCTGACC	1	804223	G	G	A	3569-08
683	K00525 ribonucleoside-diphosphate reductase alpha chain	ACATTACCCT[A/G]TTCTCTCCTT	1	804598	G	G	A	3569-08
683	K00525 ribonucleoside-diphosphate reductase alpha chain	TCCAAACCGC[A/G]GTGAAATGCT	1	804799	G	A	G	3569-08
683	K00525 ribonucleoside-diphosphate reductase alpha chain	GCTGTATCCC[C/T]TTCTACAAAT	1	804823	T	C	T	3569-08
683	K00525 ribonucleoside-diphosphate reductase alpha chain	CTCAACGTGC[C/T]GGTATTGGTA	1	804907	C	C	T	3569-08
683	K00525 ribonucleoside-diphosphate reductase alpha chain	CTTACGCTGC[A/G]GTGAAACAGC	1	805222	G	A	G	3569-08
683	K00525 ribonucleoside-diphosphate reductase alpha chain	TTAAGTCAGC[A/C]GCGGATTTGA	1	805465	A	A	C	3569-08
684	3-demethylubiquinone-9 3-methyltransferase	GTTTAGGGTC[A/G]AATGTCGATG	1	806153	A	G	A	3569-08
684	3-demethylubiquinone-9 3-methyltransferase	TCGTTTAGGG[C/T]CGAATGTCGA	1	806155	C	T	C	3569-08
684	3-demethylubiquinone-9 3-methyltransferase	GCCCTTCTGA[A/G]CTTTTGAAGA	1	806246	G	G	A	3569-08
688	K03291 MFS transporter, SET family, sugar efflux transporter	TACTGTTTGC[A/G]CGTGAGTGGC	1	812592	G	G	A	N16961
691	conserved hypothetical protein	GCAAAATGCG[C/T]GCCTTTAACG	1	817116	T	T	C	3569-08
691	conserved hypothetical protein	GGCTGCCTTT[C/T]GGCGATCTGG	1	817125	C	C	T	3569-08
691	conserved hypothetical protein	TGCCTTTAAC[C/T]GATCTGGGAT	1	817128	C	C	T	3569-08
719	conserved hypothetical protein	CGTACTCTGG[A/T]GTCGAATGAT	1	850892	A	A	T	MJ-1236
728	K01676 fumarate hydratase, class I	CGTGGTCCGC[A/T]ATGCGGAAGA	1	863062	A	A	T	M66-2
742	K07274 outer membrane protein	ACCGCTTCTT[A/T]GGCAACACAG	1	878863	A	A	T	3569-08	C6706	M66-2	N16961
744	K07661 two-component system, OmpR family, response regulator RstA	TCAGCGGCGG[A/T]TCAAGTTGTA	1	880850	T	A	T	M66-2
754	conserved hypothetical protein	ACCTCTCTGG[C/T]GGCGGTGGCG	1	895179	C	C	T	3569-08	C6706	M66-2	N16961
767	K01800 maleylacetoacetate isomerase	GGTTTACGAG[A/C]CGCGCCGTGC	1	911810	A	A	C	3569-08	M66-2
767	K01800 maleylacetoacetate isomerase	TTACGAGTCA[C/T]GCCGTGCATC	1	911813	C	C	T	3569-08	M66-2
767	K01800 maleylacetoacetate isomerase	TCTTAGCCGT[A/G]GGAGGGGAGC	1	911834	G	G	A	3569-08	M66-2
767	K01800 maleylacetoacetate isomerase	AAACCTATCC[A/C]CCCCCGTTTG	1	911965	C	C	A	3569-08	M66-2
767	K01800 maleylacetoacetate isomerase	AACCTATCCC[A/C]CCCCGTTTGA	1	911966	C	C	A	3569-08	M66-2
767	K01800 maleylacetoacetate isomerase	GTATCTTACC[A/G]AAGCTTGGTG	1	912083	A	A	G	3569-08	M66-2
767	K01800 maleylacetoacetate isomerase	TATCTTACCG[A/G]AGCTTGGTGT	1	912084	A	A	G	3569-08	M66-2
767	K01800 maleylacetoacetate isomerase	AGAAAAAAAT[G/T]TGGTATCGCC	1	912116	G	G	T	3569-08	M66-2
767	K01800 maleylacetoacetate isomerase	CTTACAGCAG[C/T]GCAGCAAGGT	1	912296	C	C	T	3569-08	M66-2
768	conserved hypothetical protein	GAGCCTGTAC[A/C]GCGCTCATCA	1	912691	C	C	A	3569-08	M66-2
768	conserved hypothetical protein	GCTCAAACCG[A/G]GCAAATTGAC	1	912789	G	G	A	3569-08	M66-2
768	conserved hypothetical protein	TTGATACTTA[C/T]TTTAAAGCGG	1	912856	T	T	C	3569-08	M66-2
768	conserved hypothetical protein	TGCGACGGTC[A/C]GGAGAATTGG	1	913039	A	A	C	3569-08	M66-2
768	conserved hypothetical protein	CCGAAGTGCT[A/G]CGACGGTCAG	1	913048	G	G	A	3569-08	M66-2
768	conserved hypothetical protein	AACCGAAGTG[A/C]TGCGACGGTC	1	913050	C	C	A	3569-08	M66-2
768	conserved hypothetical protein	CCGTTGATTA[C/T]GTTTTTAAAC	1	913165	T	T	C	3569-08	M66-2
768	conserved hypothetical protein	GCTATGAGGT[A/C]ATTAATCAAA	1	913279	A	C	A	3569-08	M66-2
768	conserved hypothetical protein	GAATCAAGGC[G/T]GCTCGCTCAG	1	913378	G	T	G	3569-08	M66-2
769	conserved hypothetical protein	CTTACTGGGC[C/T]ATCAATGACA	1	915581	T	T	C	3569-08	M66-2
769	conserved hypothetical protein	CACTGGGCTT[A/G]TTGAGCATCA	1	916004	A	A	G	3569-08	M66-2
769	conserved hypothetical protein	GCTTGGATTG[C/T]ATCAGTAAGC	1	916010	C	C	T	3569-08	M66-2
769	conserved hypothetical protein	CGAGCTTATG[A/G]GGGCAAATTA	1	916040	A	A	G	3569-08	M66-2
770	conserved hypothetical protein	TCGAAATGGA[C/T]ACAGGTAACT	1	917843	T	T	C	3569-08	M66-2
770	conserved hypothetical protein	CTGATGGCGA[C/T]GCGAGCTTTA	1	917879	T	T	C	3569-08	M66-2
770	conserved hypothetical protein	GAGCGAAATT[A/G]CCATGCTGGC	1	917899	G	G	A	3569-08	M66-2
770	conserved hypothetical protein	TAATGAAAGC[A/G]TGGGGCGAAG	1	917930	G	G	A	3569-08	M66-2
770	conserved hypothetical protein	ATGCTTTTGT[A/G]ATGAAAGCGT	1	917939	A	A	G	3569-08	M66-2
770	conserved hypothetical protein	CAGACAAATT[C/T]AAAGAGAAAG	1	917993	C	C	T	3569-08	M66-2
770	conserved hypothetical protein	GCAGACAAAT[A/T]CAAAGAGAAA	1	917994	T	T	A	3569-08	M66-2
770	conserved hypothetical protein	ATGTCGTCTT[A/G]GCAGACAAAT	1	918005	G	A	G	3569-08	M66-2
778	K09970 general L-amino acid transport system permease protein	TTTTGATTGG[C/T]ATTGCTCGCC	1	927673	C	C	T	3569-08
778	K09970 general L-amino acid transport system permease protein	TTCTGGTGGG[C/T]TTGCTCAATA	1	927742	T	C	T	3569-08
778	K09970 general L-amino acid transport system permease protein	CCTTTCTAGA[G/T]CAAACCGCTG	1	927823	G	G	T	3569-08
778	K09970 general L-amino acid transport system permease protein	CGGGGTTCGC[C/T]TTTCTAGAGC	1	927832	T	C	T	3569-08
778	K09970 general L-amino acid transport system permease protein	TCGCAACGGG[G/T]TTCGCCTTTC	1	927838	T	G	T	3569-08
778	K09970 general L-amino acid transport system permease protein	CCATAGTGAA[C/T]AATGCGTTAA	1	927880	C	C	T	3569-08
779	K09969 general L-amino acid transport system substrate-binding protein	TGAAGTCAGA[C/T]AACCCAGAAG	1	928368	C	C	T	3569-08
779	K09969 general L-amino acid transport system substrate-binding protein	AGTACGGTAT[C/T]ACATCGAAAA	1	928404	C	C	T	3569-08
779	K09969 general L-amino acid transport system substrate-binding protein	AAGAGTACGG[C/T]ATCACATCGA	1	928407	T	T	C	3569-08
779	K09969 general L-amino acid transport system substrate-binding protein	TAGAAAAACC[A/C]GACTCTGCGG	1	928539	A	A	C	3569-08
779	K09969 general L-amino acid transport system substrate-binding protein	CTGACCAATC[A/G]GGTCTGTATG	1	928575	G	A	G	3569-08
779	K09969 general L-amino acid transport system substrate-binding protein	GCTTTGATGC[C/T]GGTCGTTGTG	1	928608	T	T	C	3569-08
779	K09969 general L-amino acid transport system substrate-binding protein	TTCAATCGGG[C/T]ACCACAACAG	1	928713	C	C	T	3569-08
779	K09969 general L-amino acid transport system substrate-binding protein	ACTTTGTCGG[C/G]GTGAACTACT	1	928812	G	G	C	3569-08
779	K09969 general L-amino acid transport system substrate-binding protein	TGATAGCGCC[C/T]TGGGTCTTAA	1	928832	T	C	T	3569-08
779	K09969 general L-amino acid transport system substrate-binding protein	TTAAATTTGT[A/G]CCACTCACCG	1	928929	A	A	G	3569-08
780	siroheme synthase/precorrin-2 oxidase/sirohydrochlorin ferrochelatase	ATTGAATCAT[A/G]GTCTACAAGG	1	929902	A	A	G	3569-08
780	siroheme synthase/precorrin-2 oxidase/sirohydrochlorin ferrochelatase	GAATCATCAA[C/G]TACAAGGATG	1	929905	C	C	G	3569-08
780	siroheme synthase/precorrin-2 oxidase/sirohydrochlorin ferrochelatase	GGATGCGAAA[A/G]CAGGGCATAT	1	929923	G	G	A	3569-08
780	siroheme synthase/precorrin-2 oxidase/sirohydrochlorin ferrochelatase	GCCATACTGC[C/T]TTCATTACCC	1	929968	C	C	T	3569-08
780	siroheme synthase/precorrin-2 oxidase/sirohydrochlorin ferrochelatase	CGACTTCATT[C/T]CCCTCAATGA	1	929977	C	C	T	3569-08
780	siroheme synthase/precorrin-2 oxidase/sirohydrochlorin ferrochelatase	CCGCATTCAG[C/T]GCCATTTCCA	1	930010	C	C	T	3569-08
780	siroheme synthase/precorrin-2 oxidase/sirohydrochlorin ferrochelatase	CGGCGCATCT[A/G]GTGTTGATTC	1	930037	A	A	G	3569-08
780	siroheme synthase/precorrin-2 oxidase/sirohydrochlorin ferrochelatase	GCGGATGTTG[C/T]TATTGTCACT	1	930314	C	C	T	3569-08
780	siroheme synthase/precorrin-2 oxidase/sirohydrochlorin ferrochelatase	GGATGTTGAG[A/G]TTGTCACTGA	1	930316	A	A	G	3569-08
780	siroheme synthase/precorrin-2 oxidase/sirohydrochlorin ferrochelatase	AAGATTGTCC[A/T]TGTGTTTGTG	1	930384	T	T	A	3569-08
780	siroheme synthase/precorrin-2 oxidase/sirohydrochlorin ferrochelatase	ATTGTCCATT[C/T]GTTTGTGGAT	1	930387	T	T	C	3569-08
780	siroheme synthase/precorrin-2 oxidase/sirohydrochlorin ferrochelatase	AGAGCTTCAA[C/T]ATCGGTTGAA	1	930435	C	C	T	3569-08
780	siroheme synthase/precorrin-2 oxidase/sirohydrochlorin ferrochelatase	GAGCTTCAAC[A/G]TCGGTTGAAT	1	930436	A	A	G	3569-08
780	siroheme synthase/precorrin-2 oxidase/sirohydrochlorin ferrochelatase	CTTACAAGCT[A/G]CAAGAAACAC	1	930472	A	A	G	3569-08
780	siroheme synthase/precorrin-2 oxidase/sirohydrochlorin ferrochelatase	GCTCAACAAG[A/G]CACAAAACGT	1	930479	A	A	G	3569-08
780	siroheme synthase/precorrin-2 oxidase/sirohydrochlorin ferrochelatase	GTGTTGATCC[G/T]CCGGAAGTAG	1	930506	T	T	G	3569-08
781	K07024	TTATTCATCA[A/G]CAAATCATTG	1	931209	A	A	G	3569-08
781	K07024	TCAAGTGGTT[C/T]TGGCTTCTGG	1	931343	T	T	C	3569-08
782	K10026 queuosine biosynthesis protein QueE	TGGTGTGATA[A/G]AGCAGACTTG	1	931923	A	A	G	C6706
782	K10026 queuosine biosynthesis protein QueE	GGTGTGATAC[A/T]GCAGACTTGG	1	931924	A	A	T	C6706
782	K10026 queuosine biosynthesis protein QueE	TGTGATACTA[C/T]AGACTTGGGA	1	931926	C	C	T	C6706
782	K10026 queuosine biosynthesis protein QueE	GTGATACTAA[A/G]GACTTGGGAA	1	931927	A	A	G	C6706
782	K10026 queuosine biosynthesis protein QueE	TGCTGAAAAC[A/G]TGATGCGCCA	1	931987	A	A	G	3569-08
782	K10026 queuosine biosynthesis protein QueE	GGTGTCAGGC[C/G]TGCGCAAGAG	1	932014	C	C	G	3569-08
782	K10026 queuosine biosynthesis protein QueE	CCAAGCGCAA[C/T]TATCAGGCAA	1	932051	T	T	C	3569-08
782	K10026 queuosine biosynthesis protein QueE	GACCGAGAAC[C/T]TGGGTGACAG	1	932195	T	T	C	3569-08
783	queuosine biosynthesis protein QueC	ACCTTTGATT[A/G]GCCAGCGCCA	1	932592	G	G	A	3569-08
783	queuosine biosynthesis protein QueC	GCAGCTTGGC[C/G]ACTGCGCATA	1	932651	G	G	C	3569-08
783	queuosine biosynthesis protein QueC	CGGCGCGACC[A/G]GTCATTACTG	1	932837	G	G	A	3569-08
783	queuosine biosynthesis protein QueC	TACTGGGGTT[C/T]GAGACGGATT	1	932855	T	T	C	3569-08
783	queuosine biosynthesis protein QueC	TTATAACGGG[A/G]ATAGGTGATG	1	933059	G	G	A	3569-08
783	queuosine biosynthesis protein QueC	TGATGGCTGT[A/T]GAATGCCCAG	1	933077	T	T	A	3569-08
784	GGDEF family protein	GGATAGCGCT[C/T]TAAGCATCGC	1	933236	T	C	T	3569-08
784	GGDEF family protein	CGAGTTTTAC[G/T]CACTTTTATC	1	933264	G	G	T	3569-08
784	GGDEF family protein	CAGCTATTTA[A/G]CGGTAGAGAG	1	933293	G	G	A	3569-08
784	GGDEF family protein	CTTGAGCGTT[A/T]CCCTCAGCTA	1	933308	A	A	T	3569-08
784	GGDEF family protein	CGGCTGTTTG[C/T]GCTTCATCAT	1	933373	T	T	C	3569-08
784	GGDEF family protein	TTCGGAAACA[A/C]GGCTGTTTGT	1	933383	C	C	A	3569-08
784	GGDEF family protein	TTTCGGAAAC[A/G]CGGCTGTTTG	1	933384	A	A	G	3569-08
784	GGDEF family protein	TTACAAAATA[C/T]AATCAATACC	1	933493	C	C	T	3569-08
793	GGDEF family protein	GTTGAGCCGC[A/C]AGGCTGAAAC	1	946743	C	C	A	3569-08
825	K11904 type VI secretion system secreted protein VgrG	CAAATCTACC[C/T]ATGCGCAGAA	1	988782	C	C	T	2009V-1116
825	K11904 type VI secretion system secreted protein VgrG	AAATCTACCT[A/G]TGCGCAGAAA	1	988783	A	A	G	2009V-1116
825	K11904 type VI secretion system secreted protein VgrG	TCTACCTGCA[C/T]GCAGAAAGAT	1	988786	C	C	T	2009V-1116
830	conserved hypothetical protein	CGTTAAAATG[A/G]GGAGCGGCTT	1	995474	G	G	A	M66-2
830	conserved hypothetical protein	GGTATTTCGA[C/T]TACGATCATT	1	995511	C	C	T	M66-2
830	conserved hypothetical protein	CATTGAGGTT[G/T]AGCCTAGCTC	1	995552	T	T	G	M66-2
831	K03310 alanine or glycine:cation symporter, AGCS family	ATGTGGTCGT[A/G]GAAGAAACGA	1	996017	G	G	A	M66-2
831	K03310 alanine or glycine:cation symporter, AGCS family	GCGCATTCCT[A/G]CACCTCGATT	1	996113	G	G	A	M66-2
831	K03310 alanine or glycine:cation symporter, AGCS family	TCTTTATTGG[C/T]TTGATTGCCT	1	996137	T	C	T	M66-2
831	K03310 alanine or glycine:cation symporter, AGCS family	TATTGCCTTA[C/T]AAAATCGTCT	1	996155	T	T	C	M66-2
831	K03310 alanine or glycine:cation symporter, AGCS family	AAGCGGTATT[A/G]CCTTATAAAA	1	996161	G	G	A	M66-2
831	K03310 alanine or glycine:cation symporter, AGCS family	AAACTATCGG[C/T]CCGATGCTGG	1	996272	C	T	C	M66-2
831	K03310 alanine or glycine:cation symporter, AGCS family	TTTCCGGTGC[A/T]GCGATGACCA	1	996323	A	A	T	M66-2
831	K03310 alanine or glycine:cation symporter, AGCS family	TCATTCTAAC[C/G]GGCGCTTGGC	1	996353	G	G	C	M66-2
831	K03310 alanine or glycine:cation symporter, AGCS family	TCGATACCAT[C/T]ATCATCTGTA	1	996392	C	C	T	M66-2
831	K03310 alanine or glycine:cation symporter, AGCS family	CCTTCTTCGA[C/T]ACCATCATCA	1	996398	T	T	C	M66-2
831	K03310 alanine or glycine:cation symporter, AGCS family	GGACCTTCTT[C/T]GATACCATCA	1	996401	C	C	T	M66-2
831	K03310 alanine or glycine:cation symporter, AGCS family	TGACGGGGAC[C/T]TTCTTCGATA	1	996407	T	C	T	M66-2
831	K03310 alanine or glycine:cation symporter, AGCS family	TTGAACAGGG[C/T]CTTATCTCTA	1	996428	C	T	C	M66-2
831	K03310 alanine or glycine:cation symporter, AGCS family	GCGTTGAACA[A/G]GGTCTTATCT	1	996431	G	G	A	M66-2
831	K03310 alanine or glycine:cation symporter, AGCS family	CCTGCGTTGA[A/G]CAGGGTCTTA	1	996434	A	A	G	M66-2
831	K03310 alanine or glycine:cation symporter, AGCS family	CTCGCGGCGT[A/G]TTCTCCAATG	1	996506	A	A	G	M66-2
831	K03310 alanine or glycine:cation symporter, AGCS family	CGGGTATTGC[C/T]CGCGGCGTAT	1	996515	C	T	C	M66-2
831	K03310 alanine or glycine:cation symporter, AGCS family	TTACCAATGC[A/G]GACAAACTCG	1	996629	G	A	G	M66-2
831	K03310 alanine or glycine:cation symporter, AGCS family	GTTTTATATC[A/G]TCGCCTGCTT	1	996661	A	A	G	M66-2
831	K03310 alanine or glycine:cation symporter, AGCS family	ACTGACCGTA[C/T]TGGTTGCCAT	1	996748	T	C	T	M66-2
832	conserved hypothetical protein	ACGAAGAGAT[A/G]CAGAGCTATC	1	998068	A	A	G	M66-2
832	conserved hypothetical protein	CTGATTGGTT[A/T]CTGTCACCAC	1	998135	A	A	T	M66-2
832	conserved hypothetical protein	ACAAAAAGAG[C/T]GATTCTCTGG	1	998539	C	C	T	M66-2
832	conserved hypothetical protein	AAAAGAGTGT[C/T]ATTTACCTTG	1	998584	C	C	T	M66-2
832	conserved hypothetical protein	TGAAGGGAAA[A/T]TGGGATGCGA	1	998605	A	A	T	M66-2
832	conserved hypothetical protein	TGAAGCGAAT[A/G]CGGGTAAGCC	1	998653	A	A	G	M66-2
833	K11069 spermidine/putrescine transport system substrate-binding protein	TCCCGGCCAA[C/T]CCTTACCTCG	1	999285	C	T	C	M66-2
833	K11069 spermidine/putrescine transport system substrate-binding protein	CTGACTTCCC[G/T]GCCAATCCTT	1	999291	G	G	T	M66-2
833	K11069 spermidine/putrescine transport system substrate-binding protein	TTACCGTGAG[C/T]TGAAAAAGCT	1	999338	T	T	C	M66-2
833	K11069 spermidine/putrescine transport system substrate-binding protein	ACTATCTCAA[C/T]AAGCCTTTTG	1	999585	C	C	T	M66-2
835	spermidine/putrescine ABC transporter membrane protein	ACTCAATGGT[A/G]AAAGTGGGTA	1	1001277	A	A	G	M66-2
835	spermidine/putrescine ABC transporter membrane protein	CACTGGCGAA[A/G]CCTGCGGTTG	1	1001397	G	G	A	M66-2
835	spermidine/putrescine ABC transporter membrane protein	AAATTATCCT[A/G]CCACTGGCGA	1	1001409	G	G	A	M66-2
835	spermidine/putrescine ABC transporter membrane protein	CAGCAAAAGA[C/T]CTCGGCGCTG	1	1001451	C	C	T	M66-2
835	spermidine/putrescine ABC transporter membrane protein	TGCTTGCTCT[A/G]TTCTTAGTGA	1	1001589	A	A	G	M66-2
835	spermidine/putrescine ABC transporter membrane protein	GCTGCTTGCT[C/T]TATTCTTAGT	1	1001591	T	C	T	M66-2
835	spermidine/putrescine ABC transporter membrane protein	CCCTCTTCCG[C/T]TACCAATTTA	1	1001682	T	C	T	M66-2
836	spermidine/putrescine ABC transporter membrane protein	CTGACCTACT[C/T]GGCGGTGCGA	1	1002113	C	C	T	M66-2
836	spermidine/putrescine ABC transporter membrane protein	GTTGTTTGCT[A/G]GTTCTGCTCC	1	1002158	G	A	G	M66-2
836	spermidine/putrescine ABC transporter membrane protein	TTTTACCGCT[A/G]ACTATGCCTG	1	1002191	A	G	A	M66-2
836	spermidine/putrescine ABC transporter membrane protein	TTCAAACTTT[A/G]GTTCGCGTGA	1	1002212	G	G	A	M66-2
836	spermidine/putrescine ABC transporter membrane protein	CATTTATGAT[C/T]CTTCCGCTCT	1	1002299	C	C	T	M66-2
836	spermidine/putrescine ABC transporter membrane protein	TCAAGCGCTA[A/G]TGTCTCTGGG	1	1002394	A	A	G	M66-2
836	spermidine/putrescine ABC transporter membrane protein	CGCAAGGTAT[C/T]CTTAATCAAG	1	1002410	C	T	C	M66-2
836	spermidine/putrescine ABC transporter membrane protein	GAAAATGCCT[C/G]AAAAATGGCG	1	1002514	G	G	C	M66-2
836	spermidine/putrescine ABC transporter membrane protein	TAGTGATTGG[C/T]TATCCTTTTG	1	1002548	T	T	C	M66-2
836	spermidine/putrescine ABC transporter membrane protein	TTATTGGTAC[C/G]AGTTTTCTGA	1	1002698	G	G	C	M66-2
836	spermidine/putrescine ABC transporter membrane protein	TCCCCAACCT[A/G]ATGATTATTG	1	1002713	A	G	A	M66-2
837	putrescine/spermidine ABC transporter ATPase protein	GCGAAATCGA[A/G]CCTCGTGTTA	1	1003539	A	A	G	M66-2
853	K12531 ATP-binding cassette, subfamily B, bacterial RtxE	ATCAAACCGG[A/G]GCAATTTATC	1	1020866	G	G	A	3569-08
876	K04770 Lon-like ATP-dependent protease	ACTGAAGATC[C/T]ATTACGCTCC	1	1060911	T	T	C	3569-08	M66-2
880	ABC transporter ATPase component	TTGATCAATA[C/T]CGGGAGTTAC	1	1065274	C	C	T	N16961
885	K00260 glutamate dehydrogenase	CTGTTGGTGC[A/G]AAAGGTGGCT	1	1073349	A	A	G	3569-08
885	K00260 glutamate dehydrogenase	TAGATGAGCA[C/T]AATAAACTGG	1	1074246	C	C	T	3569-08
885	K00260 glutamate dehydrogenase	AAGGCTCTTA[C/T]GCCTACAAAG	1	1074798	C	C	T	3569-08
885	K00260 glutamate dehydrogenase	AGCAATCGCG[A/T]ATCCATCGTC	1	1074990	A	A	T	3569-08
885	K00260 glutamate dehydrogenase	CGAAAGGCAA[C/T]AAGCAATCGC	1	1075002	C	C	T	3569-08
885	K00260 glutamate dehydrogenase	ATTCAGCCAG[A/G]CTCGAAGCCA	1	1075047	G	G	A	3569-08
885	K00260 glutamate dehydrogenase	GCGTAAAACT[C/T]TCTCAATTCC	1	1075071	T	T	C	3569-08
885	K00260 glutamate dehydrogenase	TCTCTGACAA[C/T]GAGCGAGTAC	1	1075095	T	T	C	3569-08
885	K00260 glutamate dehydrogenase	CGATACCGAA[C/T]TGACGCCAAC	1	1075139	T	C	T	3569-08
885	K00260 glutamate dehydrogenase	TACAAGAAAC[C/T]ATTCAGTTTT	1	1075230	C	C	T	3569-08
885	K00260 glutamate dehydrogenase	TGCATGACAC[C/T]GCTCTGGTTG	1	1075344	T	T	C	3569-08
885	K00260 glutamate dehydrogenase	AGATTGTTCT[A/C]CCAGATAGTC	1	1075584	C	C	A	3569-08
887	conserved hypothetical protein	GATGGCGAAA[A/G]CCTTGACCAA	1	1079379	A	A	G	3569-08
887	conserved hypothetical protein	TACCCAATAC[C/T]TTGGCCGGTA	1	1079429	T	C	T	3569-08
887	conserved hypothetical protein	GGTATTTGCT[C/T]AATCCCAACC	1	1079681	C	C	T	3569-08
888	K03797 carboxyl-terminal processing protease	TCGGTTGGCG[A/C]TTAGACGATG	1	1081067	C	C	A	3569-08
888	K03797 carboxyl-terminal processing protease	AAGATGTGGT[A/T]GATGTAGTCG	1	1081085	A	A	T	3569-08
888	K03797 carboxyl-terminal processing protease	CGTTGGAAGG[A/G]ATTGGTGCCG	1	1081223	A	G	A	3569-08
888	K03797 carboxyl-terminal processing protease	TTGATCCGCA[C/T]ACCAGCTATT	1	1081289	C	C	T	3569-08
888	K03797 carboxyl-terminal processing protease	ATGCGTTTGC[G/T]CGTGAAGTTG	1	1081307	G	G	T	3569-08
888	K03797 carboxyl-terminal processing protease	TCGATAAACG[C/G]TACAACAATG	1	1081382	G	G	C	3569-08
888	K03797 carboxyl-terminal processing protease	AGCTTGATCG[C/T]ACGAAATCGC	1	1081514	T	T	C	3569-08
888	K03797 carboxyl-terminal processing protease	TTGAGATGCT[A/G]GATTACAGTC	1	1081730	G	G	A	3569-08
891	ABC transporter, ATP-binding protein	TGGTCGCCTC[C/T]TTCTTACTGT	1	1084080	C	C	T	3569-08
896	conserved hypothetical protein	TAAATCTGAT[C/T]GAAAGAAAAA	1	1092917	C	C	T	3569-08	M66-2
917	molybdopterin-guanine dinucleotide biosynthesis protein MobA	GCTGTCAAAC[A/G]AGAGCGATAT	1	1114517	A	A	G	3569-08	C6706	M66-2	MJ-1236	N16961
922	K00884 N-acetylglucosamine kinase	TTTTTACTGC[C/T]AACGATCCAC	1	1118312	C	C	T	3569-08
922	K00884 N-acetylglucosamine kinase	AAGCGATTGA[G/T]ATCATCACCG	1	1118411	T	T	G	3569-08
922	K00884 N-acetylglucosamine kinase	GCGTGCCGAT[C/T]TGGAAACCAA	1	1118767	T	T	C	3569-08
922	K00884 N-acetylglucosamine kinase	CGGTTGGTCT[G/T]GGTATTCCGG	1	1118855	G	G	T	3569-08
923	K05812 conserved hypothetical protein	AGAAACTTAC[C/T]TGACCTGCAA	1	1119292	T	C	T	3569-08
923	K05812 conserved hypothetical protein	TGTGGTTCGA[A/G]GCATTTAAAG	1	1119311	G	A	G	3569-08
923	K05812 conserved hypothetical protein	CCGCAAGTAC[G/T]TTATCGCTGT	1	1119329	T	G	T	3569-08
923	K05812 conserved hypothetical protein	ACTCCGCAAG[G/T]ACGTTATCGC	1	1119332	T	T	G	3569-08
923	K05812 conserved hypothetical protein	CACTCCGCAA[G/T]TACGTTATCG	1	1119333	T	G	T	3569-08
923	K05812 conserved hypothetical protein	GAAAGAGACC[C/T]ATGTATATCA	1	1119697	T	T	C	3569-08
924	conserved hypothetical protein	CAAAACCTTG[A/G]CAAAGCAAGC	1	1120139	G	G	A	3569-08
924	conserved hypothetical protein	CTTGTCGCAA[C/T]AAGCGGGTTC	1	1120145	C	C	T	3569-08
924	conserved hypothetical protein	TGGCTTTAAT[C/T]CTTTTGATCA	1	1120193	T	T	C	3569-08
924	conserved hypothetical protein	GTATTGGTTG[A/G]ATCCCACCTT	1	1120283	G	G	A	3569-08
924	conserved hypothetical protein	CCTTTCATCG[A/C]TCTTCGTTGC	1	1120302	C	C	A	3569-08
924	conserved hypothetical protein	CATGCACCAT[A/G]GATCAAGATA	1	1120403	A	A	G	3569-08
924	conserved hypothetical protein	GATAAAAATC[C/T]GCAGTGACGT	1	1120481	C	C	T	3569-08
924	conserved hypothetical protein	AGTGACGTTA[A/G]GGTGCATCTC	1	1120496	G	G	A	3569-08
924	conserved hypothetical protein	GACGTTATTG[G/T]GCATCTCCGT	1	1120499	T	T	G	3569-08
924	conserved hypothetical protein	ATTGGGTGCA[A/T]CCGTTGGCCG	1	1120505	T	T	A	3569-08
924	conserved hypothetical protein	GGTGCATCTC[C/T]TGGCCGTCGT	1	1120509	T	T	C	3569-08
924	conserved hypothetical protein	GCGTTTACTG[C/T]GTAACACCGG	1	1120613	T	T	C	3569-08
924	conserved hypothetical protein	CAAGATGTTT[C/T]ACCTATATTG	1	1120712	C	C	T	3569-08
924	conserved hypothetical protein	AGAACAGTGG[A/G]GATAAAATGC	1	1120796	G	G	A	3569-08
925	K03406 methyl-accepting chemotaxis protein	TAAAAAGTAC[C/T]TTTATGCAGA	1	1121067	T	C	T	3569-08
925	K03406 methyl-accepting chemotaxis protein	TAAAGAGATG[A/G]TCACCGCCCT	1	1121105	G	G	A	3569-08
925	K03406 methyl-accepting chemotaxis protein	CGGTGGATGA[A/G]TCGCGTAAAG	1	1121121	A	A	G	3569-08
925	K03406 methyl-accepting chemotaxis protein	GCACCAATTT[A/G]TTAGCGCTGA	1	1121301	G	G	A	3569-08
925	K03406 methyl-accepting chemotaxis protein	CCGATAGCAC[C/T]AATTTGTTAG	1	1121307	C	C	T	3569-08
925	K03406 methyl-accepting chemotaxis protein	TTGCCGATAG[C/T]ACCAATTTGT	1	1121310	C	C	T	3569-08
925	K03406 methyl-accepting chemotaxis protein	AAGGTGATAG[A/G]GCAGAATCAG	1	1121440	G	A	G	3569-08
925	K03406 methyl-accepting chemotaxis protein	AAGGTGTGAA[A/G]GTGATAGAGC	1	1121448	G	G	A	3569-08
925	K03406 methyl-accepting chemotaxis protein	ATTCCGCGCA[A/G]GGTGTGAAGG	1	1121457	G	A	G	3569-08
925	K03406 methyl-accepting chemotaxis protein	ATCAACTGGA[C/T]GCATCAATTC	1	1121535	T	T	C	3569-08
925	K03406 methyl-accepting chemotaxis protein	AAAATGTCGC[A/T]GCGCAACTCA	1	1121715	A	A	T	3569-08
925	K03406 methyl-accepting chemotaxis protein	AAGCGCAAGC[A/C]GTGATAGAGC	1	1122072	C	C	A	3569-08
925	K03406 methyl-accepting chemotaxis protein	TGGTGTTAGC[A/C]GGCTTTCAAG	1	1122090	A	A	C	3569-08
925	K03406 methyl-accepting chemotaxis protein	AAGATTACGC[A/G]AGCTTAACTG	1	1122123	A	G	A	3569-08
925	K03406 methyl-accepting chemotaxis protein	TTTTTTATTG[C/T]TGTTTATCGA	1	1122248	T	C	T	3569-08
925	K03406 methyl-accepting chemotaxis protein	CCGCCAGTGC[C/T]AGCGCAATGG	1	1122276	C	C	T	3569-08
925	K03406 methyl-accepting chemotaxis protein	CCATGGATGC[A/T]GCGAACCGAT	1	1122300	A	A	T	3569-08
925	K03406 methyl-accepting chemotaxis protein	CGGTGGATAA[C/T]CCAGAAGCCA	1	1122318	C	C	T	3569-08
925	K03406 methyl-accepting chemotaxis protein	GTAAAACAGC[A/G]CAAATCAGTG	1	1122411	A	A	G	3569-08
928	conserved hypothetical protein	CTTTATGGTT[C/T]GATGGAATAG	1	1124428	C	C	T	3569-08
928	conserved hypothetical protein	GCGCGAGTCC[C/T]ACCGTTCAAG	1	1124527	T	T	C	3569-08
928	conserved hypothetical protein	TCTGCACGGC[C/G]AGCAAAACGC	1	1124563	G	G	C	3569-08
928	conserved hypothetical protein	TCTGGTGCTT[C/T]TATTTAGCGA	1	1124593	T	T	C	3569-08
928	conserved hypothetical protein	ATTAGATGAC[C/T]GAACGAAGTT	1	1124623	C	C	T	3569-08
928	conserved hypothetical protein	ACGAAGTTAC[A/G]TTTGGGGTGC	1	1124638	A	A	G	3569-08
928	conserved hypothetical protein	TATCGGTTGG[A/G]CTACAGCTAA	1	1124788	G	G	A	3569-08
928	conserved hypothetical protein	GTCAAAACTC[C/T]TGGCCAACCA	1	1124861	T	T	C	3569-08
928	conserved hypothetical protein	ATGTCGCCAA[C/T]CGTTAATGGC	1	1124928	T	T	C	3569-08
928	conserved hypothetical protein	TGGTTTTCAA[C/T]GAGTTCTTCC	1	1125022	T	T	C	3569-08
928	conserved hypothetical protein	GTTCTTCCAA[C/T]TATGAAAGCG	1	1125037	C	C	T	3569-08
928	conserved hypothetical protein	ACTCGATTGG[C/T]TATGAAGAAC	1	1125067	T	T	C	3569-08
928	conserved hypothetical protein	AACCTTTATC[A/G]TACTAAACCA	1	1125104	G	G	A	3569-08
928	conserved hypothetical protein	TTATTTGGAT[A/G]GCACAGAAAT	1	1125148	A	A	G	3569-08
928	conserved hypothetical protein	TTTGGATGAA[A/C]CAGAAATTGA	1	1125151	A	A	C	3569-08
930	K03327 multidrug resistance protein, MATE family	TTATTGGTTT[A/G]TCCCGATCAT	1	1126097	G	G	A	3569-08
930	K03327 multidrug resistance protein, MATE family	ACTCTTTCAA[C/T]CAATTCATCA	1	1126126	T	T	C	3569-08
930	K03327 multidrug resistance protein, MATE family	ATTGCTCAAT[C/T]CCTCTCAACT	1	1126312	C	C	T	3569-08
930	K03327 multidrug resistance protein, MATE family	TGTCGTGGCG[A/G]CACCAAGTGG	1	1126615	A	A	G	3569-08
930	K03327 multidrug resistance protein, MATE family	TGAGCAAGAC[C/G]AAAGGCGCTG	1	1126720	C	C	G	3569-08
930	K03327 multidrug resistance protein, MATE family	GACTGGCCTT[C/T]ACTGCGTGTA	1	1126768	C	C	T	3569-08
930	K03327 multidrug resistance protein, MATE family	TGGCCTTGCC[C/T]GCGTGTATTA	1	1126771	T	T	C	3569-08
930	K03327 multidrug resistance protein, MATE family	CCTTGCCACT[G/T]TGTATTACCG	1	1126774	G	G	T	3569-08
930	K03327 multidrug resistance protein, MATE family	CCGTACATTT[C/T]TCCTACTGGG	1	1126975	C	C	T	3569-08
930	K03327 multidrug resistance protein, MATE family	CTGGGTACTT[C/T]TTGCCCACCG	1	1126993	C	C	T	3569-08
930	K03327 multidrug resistance protein, MATE family	GGTACTTGGC[A/G]CCCACCGGTT	1	1126996	G	G	A	3569-08
930	K03327 multidrug resistance protein, MATE family	CGGTTATATC[A/G]GGGATGACCA	1	1127014	A	A	G	3569-08
930	K03327 multidrug resistance protein, MATE family	ACCCTTAGGT[C/T]AAAGGTTTCT	1	1127053	C	C	T	3569-08
931	conserved hypothetical protein	AGCGTTGTAC[A/G]CTGCACTTTT	1	1127398	G	G	A	3569-08
931	conserved hypothetical protein	TGTTCAGCAG[C/T]GATGCCTTAT	1	1127493	C	C	T	3569-08
931	conserved hypothetical protein	AACGTGAGTT[G/T]GATAGCTATA	1	1127552	T	T	G	3569-08
931	conserved hypothetical protein	GGCTTATTTG[C/T]TGATTGCCGA	1	1127623	C	C	T	3569-08
931	conserved hypothetical protein	TGAGCTGATT[A/C]GAGCGTAATT	1	1127631	C	C	A	3569-08
931	conserved hypothetical protein	TAAAGTGCAG[C/T]GAATTTCGCG	1	1127664	C	C	T	3569-08
931	conserved hypothetical protein	CGCTTTATTA[C/T]GGCATTCAAG	1	1127703	C	C	T	3569-08
931	conserved hypothetical protein	AACCTCACCG[A/G]CTTAGCCAAT	1	1127733	G	G	A	3569-08
931	conserved hypothetical protein	GCACAGTTGC[C/G]ATATACAAAA	1	1127764	G	G	C	3569-08
931	conserved hypothetical protein	ACGTTGGCAT[C/T]TTGCTTTACA	1	1127811	T	T	C	3569-08
931	conserved hypothetical protein	TGATACCATG[C/T]ACTCAACTCA	1	1127838	C	C	T	3569-08
931	conserved hypothetical protein	ACTCAGTGGT[A/G]CAGTGGTACG	1	1127856	G	G	A	3569-08
931	conserved hypothetical protein	CAACACCAAC[C/T]TTTCAGAGCG	1	1127935	C	C	T	3569-08
931	conserved hypothetical protein	TCCTTTCAGA[A/G]ACCCATAGCC	1	1127945	G	G	A	3569-08
932	K01971 DNA ligase (ATP)	ACAACGGACT[C/T]ACAACGGAAG	1	1128423	T	T	C	3569-08
932	K01971 DNA ligase (ATP)	CAGAGGGGCT[A/G]GAATTTTATA	1	1128513	G	A	G	3569-08
932	K01971 DNA ligase (ATP)	GGACCGCAGA[C/G]GGGCTAGAAT	1	1128519	G	G	C	3569-08
932	K01971 DNA ligase (ATP)	TTCGGACCGC[A/G]GAGGGGCTAG	1	1128522	G	A	G	3569-08
932	K01971 DNA ligase (ATP)	GTTCGGACCG[A/C]AGAGGGGCTA	1	1128523	A	C	A	3569-08
932	K01971 DNA ligase (ATP)	GGTTCGGACC[A/G]CAGAGGGGCT	1	1128524	G	G	A	3569-08
932	K01971 DNA ligase (ATP)	CTATGCTGGT[G/T]CGGACCGCAG	1	1128531	T	T	G	3569-08
932	K01971 DNA ligase (ATP)	ATTTGGTGAA[C/T]AGCCTTGATC	1	1128786	T	T	C	3569-08
932	K01971 DNA ligase (ATP)	CAGCCTAATG[C/T]TGTTCGATAT	1	1128854	T	C	T	3569-08
932	K01971 DNA ligase (ATP)	CAAAATCAGC[C/T]TAATGCTGTT	1	1128860	T	C	T	3569-08
932	K01971 DNA ligase (ATP)	AACCGGCTGA[C/G]TCCGCATGGC	1	1128882	C	C	G	3569-08
932	K01971 DNA ligase (ATP)	TACAGCAAAC[A/G]GTTTTAGATA	1	1128906	G	G	A	3569-08
932	K01971 DNA ligase (ATP)	CAGGGCGCGG[C/T]AATTTCTCAC	1	1128930	C	C	T	3569-08
932	K01971 DNA ligase (ATP)	TAACCCTATT[A/G]CTGCCCCCGC	1	1129001	G	G	A	3569-08
932	K01971 DNA ligase (ATP)	GTAACCCTAT[C/T]GCTGCCCCCG	1	1129002	T	T	C	3569-08
932	K01971 DNA ligase (ATP)	GTAACGGTAA[C/T]CCTATTGCTG	1	1129008	C	C	T	3569-08
932	K01971 DNA ligase (ATP)	CTCGTAACGG[C/T]AACCCTATTG	1	1129011	T	T	C	3569-08
932	K01971 DNA ligase (ATP)	AACTGGTCAC[A/T]CGTAACGGTA	1	1129020	T	T	A	3569-08
932	K01971 DNA ligase (ATP)	TGACGCTCAC[C/T]GCTGCCGCGA	1	1129191	C	C	T	3569-08
932	K01971 DNA ligase (ATP)	TGACCATGCT[G/T]ATACGACTGA	1	1129209	T	T	G	3569-08
933	conserved hypothetical protein	AACAGTGGAT[A/C]AAATATTTGT	1	1129569	A	C	A	3569-08
933	conserved hypothetical protein	AATCATCAGA[A/G]AGCGCCAAAC	1	1129587	A	A	G	3569-08
933	conserved hypothetical protein	ACAAGCACTT[G/T]CTGAACTGGA	1	1129724	G	G	T	3569-08
933	conserved hypothetical protein	CAAAAGATGC[C/T]AAATATCACT	1	1129785	C	C	T	3569-08
933	conserved hypothetical protein	TCAAAAAGGG[A/G]ATGAACTCTG	1	1130291	A	A	G	3569-08
934	tonB2 protein	AAGGTTACGT[G/T]ATCTTGCGTT	1	1130891	G	G	T	3569-08
934	tonB2 protein	ACCTCAATCC[C/G]GTGATGGACT	1	1131047	G	G	C	3569-08
934	tonB2 protein	CGGCGGCACT[C/G]GATGTTTCAG	1	1131068	G	C	G	3569-08
934	tonB2 protein	GCGTACCAGA[A/G]CAGCCACAAG	1	1131131	A	A	G	3569-08
934	tonB2 protein	TCAGCTTTAC[C/T]ATGGTCATGG	1	1131188	T	T	C	3569-08
934	tonB2 protein	TCTTAGCCAG[C/T]CCGATTGCGT	1	1131293	C	T	C	3569-08
949	6-phospho-beta-glucosidase	CACTGCATCT[A/G]GTAAAGCAGT	1	1143670	G	G	A	M66-2
949	6-phospho-beta-glucosidase	AGCCCAATGA[A/G]GCAGGATTAC	1	1143769	G	A	G	M66-2
949	6-phospho-beta-glucosidase	TCCCGAATGG[C/T]GATGAAGCCG	1	1143790	C	C	T	M66-2
949	6-phospho-beta-glucosidase	GGACACGGAT[C/T]TTCCCGAATG	1	1143802	T	T	C	M66-2
949	6-phospho-beta-glucosidase	CGTGGACACG[A/G]ATTTTCCCGA	1	1143805	A	G	A	M66-2
949	6-phospho-beta-glucosidase	AATGTTTCCG[C/T]ACGTCTATTG	1	1143826	T	T	C	M66-2
949	6-phospho-beta-glucosidase	TGGGTTTTAA[A/G]TGTTTCCGTA	1	1143835	A	A	G	M66-2
949	6-phospho-beta-glucosidase	CTGAGATGGG[C/T]TTTAAATGTT	1	1143841	T	T	C	M66-2
959	quinol oxidase, subunit I	GAGTGTGGCC[A/G]CGTTAGCGAT	1	1156386	A	A	G	3569-08	C6706	M66-2	MJ-1236	N16961
967	enterobactin synthetase component F-related protein	GAATTTATTC[A/G]TCACCATCAA	1	1162777	A	A	G	3569-08	M66-2
969	K05577 NADH dehydrogenase I subunit 5	CAATCCTTAA[C/T]CCAATTTGCA	1	1165790	T	T	C	3569-08	M66-2
971	superoxide dismutase	CACCGTGACC[G/T]TAACTGATAG	1	1169173	T	G	T	3569-08	M66-2
971	superoxide dismutase	TGGGCACCGT[G/T]ACCGTAACTG	1	1169177	G	G	T	3569-08	M66-2
971	superoxide dismutase	AAATGACTGT[A/G]GTGATGACGG	1	1169219	G	G	A	3569-08	M66-2
971	superoxide dismutase	AAGAAATGAC[C/T]GTGGTGATGA	1	1169222	T	T	C	3569-08	M66-2
971	superoxide dismutase	CGGTTTTGGC[G/T]CAAGAAATGA	1	1169234	T	T	G	3569-08	M66-2
971	superoxide dismutase	TCGCTTTCTT[C/T]TCTTCTTCGG	1	1169252	T	C	T	3569-08	M66-2
971	superoxide dismutase	TCGTCGCTTT[C/T]TTCTCTTCTT	1	1169255	T	C	T	3569-08	M66-2
971	superoxide dismutase	CTGTCGTCGC[G/T]TTCTTCTCTT	1	1169258	T	T	G	3569-08	M66-2
971	superoxide dismutase	TTTGCTGTCG[C/T]CGCTTTCTTC	1	1169262	C	T	C	3569-08	M66-2
971	superoxide dismutase	CTTTGTTTGC[G/T]GTCGTCGCTT	1	1169267	G	T	G	3569-08	M66-2
973	catalase	ACAAAGTCAC[G/T]GACAAAGAGA	1	1170083	G	T	G	3569-08	M66-2
973	catalase	ACTTGGCGGG[C/T]GACTTAAACA	1	1170101	T	T	C	3569-08	M66-2
973	catalase	GCTTAAATGA[A/G]CAGGACAAAC	1	1170137	G	G	A	3569-08	M66-2
973	catalase	GTGCACAAAC[G/T]GCTTCAGACA	1	1170299	G	T	G	3569-08	M66-2
973	catalase	TTAACCGCCC[A/G]TTGGTTGAGG	1	1170353	G	G	A	3569-08	M66-2
973	catalase	ATCTTTATGT[A/T]CAGGTGTTGA	1	1170638	A	A	T	3569-08	M66-2
973	catalase	CACAAATTAA[C/T]GCGGGTAATC	1	1170671	C	C	T	3569-08	M66-2
973	catalase	TCAAGGACAG[G/T]ACTTTAACCA	1	1170712	G	G	T	3569-08	M66-2
973	catalase	TTGAAAGTTT[A/G]CGCCCTGATG	1	1170746	A	A	G	3569-08	M66-2
973	catalase	TTGGAAAAGC[C/T]TGCAAGGAAT	1	1170766	T	T	C	3569-08	M66-2
973	catalase	ATGGTTTTGG[C/T]GTTCATGCTT	1	1170833	C	C	T	3569-08	M66-2
975	LysR family transcriptional regulator	TCAATCGCTG[C/T]ATTGCGTGTA	1	1172555	T	T	C	3569-08	M66-2
975	LysR family transcriptional regulator	ATCACCACCC[C/T]TTACTCAATC	1	1172570	T	T	C	3569-08	M66-2
975	LysR family transcriptional regulator	CTATCGTTTC[C/T]GATGCCGGAC	1	1172591	C	C	T	3569-08	M66-2
975	LysR family transcriptional regulator	TGGTGAAGAC[A/G]ATTCAAGATA	1	1172633	A	A	G	3569-08	M66-2
975	LysR family transcriptional regulator	GCATTGCGAT[A/C]GTTCCTTTAT	1	1172684	A	A	C	3569-08	M66-2
975	LysR family transcriptional regulator	GCGCAGCCGG[A/T]GTCAATATCG	1	1172765	A	A	T	3569-08	M66-2
975	LysR family transcriptional regulator	GAGAGGTCGG[C/G]CCGGCCCTGT	1	1172810	C	G	C	3569-08	M66-2
975	LysR family transcriptional regulator	TCCAGCTTAA[C/T]CATGAAAATG	1	1172846	C	T	C	3569-08	M66-2
975	LysR family transcriptional regulator	TGATCCCCGC[C/T]GTGCATACGT	1	1172894	T	T	C	3569-08	M66-2
975	LysR family transcriptional regulator	TTATGCGTTT[A/G]CCTTGTTATG	1	1172966	A	A	G	3569-08	M66-2
977	alpha-acetolactate decarboxylase	TCGTGAACAA[A/G]CATCAGTTGA	1	1173886	G	G	A	3569-08	M66-2
977	alpha-acetolactate decarboxylase	CCGATTAGTC[A/G]AGCGACAACC	1	1173913	A	A	G	3569-08	M66-2
977	alpha-acetolactate decarboxylase	TGTGCAGACC[A/T]ACTGTACCTA	1	1173973	A	A	T	3569-08	M66-2
977	alpha-acetolactate decarboxylase	TGTACCTAAA[A/G]CAGCGGCCCT	1	1173988	G	G	A	3569-08	M66-2
977	alpha-acetolactate decarboxylase	ATACACCACA[C/T]ATCAACGTGC	1	1174099	T	T	C	3569-08	M66-2
977	alpha-acetolactate decarboxylase	TACTCAGCAA[G/T]ACGGGTGGCG	1	1174144	G	G	T	3569-08	M66-2
978	K01652 acetolactate synthase I/II/III large subunit	CTACCAAGCC[C/T]GGCGCAGTAG	1	1175170	C	C	T	3569-08	M66-2
978	K01652 acetolactate synthase I/II/III large subunit	CGGTTTTAAT[A/G]ATCGAGTACG	1	1175290	G	G	A	3569-08	M66-2
978	K01652 acetolactate synthase I/II/III large subunit	TAGCCAGCGC[C/T]CCTATCGTTC	1	1175329	C	C	T	3569-08	M66-2
978	K01652 acetolactate synthase I/II/III large subunit	AGCCAGCGCT[C/T]CTATCGTTCA	1	1175330	C	C	T	3569-08
978	K01652 acetolactate synthase I/II/III large subunit	CGATATTGAG[A/T]GCGCAGTATC	1	1175356	T	T	A	3569-08	M66-2
978	K01652 acetolactate synthase I/II/III large subunit	AACCTTGATT[A/G]ACCATGCAAG	1	1175569	G	G	A	3569-08	M66-2
978	K01652 acetolactate synthase I/II/III large subunit	GGGGAGTTTC[C/T]ATATGGATTG	1	1175629	C	C	T	3569-08	M66-2
996	conserved hypothetical protein	CATCGAACAA[A/G]CTCAATACCT	1	1194705	G	G	A	3569-08
1003	K06970 ribosomal RNA large subunit methyltransferase F	TTTGGTTTAG[A/C]ACTTTGATTT	1	1201594	A	A	C	3569-08	C6706	M66-2
1006	transcriptional regulator, LysR family	GTGTGCCGAG[A/C]ACATAAATTT	1	1203690	A	C	A	3569-08	C6706	M66-2	MJ-1236	N16961
1011	conserved hypothetical protein	ATGCAGCAAT[C/T]ATATTCTGTT	1	1214773	C	C	T	3554-08
1013	K13746 carboxynorspermidine dehydrogenase	TTATTTCAAT[A/G]TGATGCGTGA	1	1217115	A	A	G	3569-08	M66-2
1014	K00836 diaminobutyrate-2-oxoglutarate transaminase	TTGAGCGCGG[C/G]TTGATGGTAG	1	1219541	C	C	G	3554-08
1014	K00836 diaminobutyrate-2-oxoglutarate transaminase	CTTGAGCGCG[G/T]CTTGATGGTA	1	1219542	G	G	T	3554-08
1017	K02004	TCTCAACTCT[C/T]GCGGGAGAAA	1	1224298	T	T	C	3569-08	M66-2
1034	conserved hypothetical protein	CAGCGGTGGC[C/T]CTATCTTTTT	1	1247213	C	C	T	MJ-1236
1037	response regulator VieA	TGTGGTGATA[C/T]TCAGCGCTGT	1	1253896	T	T	C	3569-08	C6706	M66-2	MJ-1236	N16961
1038	K07679 two-component system, NarL family, sensor histidine kinase EvgS	GAAAATTTAT[C/T]ACACCTGCTG	1	1255991	C	C	T	C6706
1051	K03308 neurotransmitter:Na+ symporter, NSS family	TGAAAAATGG[C/T]CTACCCGTTT	1	1272647	C	T	C	3569-08
1055	AcrB/AcrD/AcrF family transporter	AAGGTGTTGC[C/T]GCTTACTTCA	1	1280247	T	T	C	3569-08	C6706	M66-2	MJ-1236	N16961
1056	conserved hypothetical protein	AGGCGATTTT[G/T]AATGCAGACG	1	1280515	G	G	T	3569-08	C6706	M66-2	MJ-1236	N16961
1059	phage shock protein A	TCACTGAAAC[C/T]CGTGCGAAAC	1	1283479	C	T	C	3569-08
1059	phage shock protein A	AGCTAACAGG[C/T]GAAATTGGTA	1	1283515	C	C	T	3569-08
1059	phage shock protein A	AAAAGCTAAC[A/G]GGCGAAATTG	1	1283518	G	A	G	3569-08
1059	phage shock protein A	TTGAAAAGCT[A/G]ACAGGCGAAA	1	1283521	A	A	G	3569-08
1059	phage shock protein A	CATTGAAAAG[C/T]TAACAGGCGA	1	1283523	T	C	T	3569-08
1059	phage shock protein A	ACAGAGCAGA[C/T]GCTTGTCGAA	1	1283549	T	T	C	3569-08
1059	phage shock protein A	TGTTGAAAGG[C/T]TTGCACACAG	1	1283566	T	T	C	3569-08
1059	phage shock protein A	GCAACATGTG[C/T]TGAAAGGTTT	1	1283574	T	T	C	3569-08
1059	phage shock protein A	TGCAACATGT[A/G]TTGAAAGGTT	1	1283575	G	G	A	3569-08
1060	psp operon transcriptional activator	AGTCTCACGT[A/G]GCGCCGATCG	1	1284150	A	A	G	3569-08
1060	psp operon transcriptional activator	CGTGAACTAC[C/G]TGCCACTCTT	1	1284682	C	C	G	3569-08
1060	psp operon transcriptional activator	CATTGTCACC[C/T]GAGTCTGAGC	1	1284864	T	T	C	3569-08
1060	psp operon transcriptional activator	TTGTCACCGA[A/T]GTCTGAGCAG	1	1284866	A	A	T	3569-08
1061	peptide ABC transporter, periplasmic peptide-binding protein	GATTTCCAGC[A/G]CTGCCTGCGA	1	1286039	A	A	G	3569-08
1061	peptide ABC transporter, periplasmic peptide-binding protein	CAGCCAACTG[C/T]GCGATTGAAA	1	1286045	T	T	C	3569-08
1062	peptide ABC transporter, permease protein	GGGGTACCGA[A/C]TCCATGAGTT	1	1287032	C	C	A	3569-08
1062	peptide ABC transporter, permease protein	CCTCTCTTTG[A/C]GTAGGAATTC	1	1287103	C	C	A	3569-08
1062	peptide ABC transporter, permease protein	CTCTTTGCTC[A/G]GGAATTCCTA	1	1287106	A	A	G	3569-08
1062	peptide ABC transporter, permease protein	TCCTATCGGA[A/G]CTGGCGGGAA	1	1287124	A	A	G	3569-08
1062	peptide ABC transporter, permease protein	AATGCGACAA[A/G]AAATGGTTAG	1	1287145	G	G	A	3569-08
1062	peptide ABC transporter, permease protein	CAAGGGAAAT[C/T]TAGACACTAT	1	1287152	T	T	C	3569-08
1062	peptide ABC transporter, permease protein	GCATTTCCCG[A/G]TTTCCTGTGG	1	1287253	A	A	G	3569-08
1062	peptide ABC transporter, permease protein	GAACCAAAAC[C/T]ATCCGTGCCG	1	1287475	T	T	C	3569-08
1062	peptide ABC transporter, permease protein	ATTGGATGCA[A/G]GCCAACCGTG	1	1287661	A	A	G	3569-08
1062	peptide ABC transporter, permease protein	CAACCGTGAT[C/T]ATGTCGATTC	1	1287676	T	T	C	3569-08
1062	peptide ABC transporter, permease protein	GGTACTCTGG[C/T]TAACGGCCAA	1	1287719	T	T	C	3569-08
1063	peptide ABC transporter, permease protein	CTTTCGCGCG[C/T]AATCTCGCCA	1	1287863	C	C	T	3569-08
1063	peptide ABC transporter, permease protein	GTGGTCTTTG[C/G]TTTATTGCAT	1	1287896	C	C	G	3569-08
1084	K00549 5-methyltetrahydropteroyltriglutamate--homocysteine methyltransferase	CGTAGTGCCC[A/C]TTACATTGAG	1	1307519	C	C	A	3569-08
1084	K00549 5-methyltetrahydropteroyltriglutamate--homocysteine methyltransferase	AGGGTGTGCA[A/G]TGGGTACAAA	1	1308145	A	A	G	2010EL-1749
1084	K00549 5-methyltetrahydropteroyltriglutamate--homocysteine methyltransferase	CAGGGTGTGC[A/T]ATGGGTACAA	1	1308146	A	A	T	2010EL-1749
1084	K00549 5-methyltetrahydropteroyltriglutamate--homocysteine methyltransferase	GCAGGGTGTG[C/G]AATGGGTACA	1	1308147	C	C	G	2010EL-1749
1085	transcriptional activator MetR	GCGTTTGGCG[C/T]GATATTTTGC	1	1309365	T	T	C	3569-08
1085	transcriptional activator MetR	GCCTAAGATG[A/G]CGCGCCGAGA	1	1309386	G	G	A	3569-08
1085	transcriptional activator MetR	GAATGAACTG[A/G]AGCCTTAAAG	1	1309407	A	A	G	3569-08
1085	transcriptional activator MetR	CATGGCGATT[A/G]TGCCACTCCT	1	1309452	G	G	A	3569-08
1085	transcriptional activator MetR	GCTGGATTTT[A/G]TCCGGCTTTG	1	1309533	G	G	A	3569-08
1085	transcriptional activator MetR	CTTTGGGTTT[A/G]CCTCTACCCG	1	1309551	A	A	G	3569-08
1085	transcriptional activator MetR	ACCTCTACCC[A/G]CTGTTAGCGG	1	1309563	G	G	A	3569-08
1085	transcriptional activator MetR	CCATCCATTG[A/T]GACAAAGCCG	1	1309686	T	T	A	3569-08
1085	transcriptional activator MetR	TCCATTGGCT[A/C]AAAGCCGGTA	1	1309689	C	C	A	3569-08
1085	transcriptional activator MetR	AAGATTGGAT[A/G]GTGAAGCACT	1	1309767	G	G	A	3569-08
1085	transcriptional activator MetR	AGCCGACAAT[C/G]TTGATGCTGG	1	1309830	C	C	G	3569-08
1085	transcriptional activator MetR	CGACAATACC[A/G]ATGCTGGTAC	1	1309833	G	G	A	3569-08
1085	transcriptional activator MetR	CGTCGCGGCA[A/G]CCCAATTGGG	1	1309878	A	A	G	3569-08
1089	conserved hypothetical protein	TAGAGACTGA[A/G]CATGAAGTGT	1	1314763	A	A	G	3569-08
1089	conserved hypothetical protein	TCGCCGAAGG[A/G]GTAGAGACTG	1	1314775	G	A	G	3569-08
1089	conserved hypothetical protein	CGTAAAAATG[A/G]TGACCGATCT	1	1314822	G	G	A	3569-08
1089	conserved hypothetical protein	CACGCCGCTA[C/T]GCCATCGTAA	1	1314838	C	C	T	3569-08
1089	conserved hypothetical protein	GAAAATCGAT[A/C]GAGAGTTTGT	1	1314879	A	A	C	3569-08
1089	conserved hypothetical protein	GCGAAGTGCT[A/G]CAGCATTTAC	1	1314988	G	G	A	3569-08
1089	conserved hypothetical protein	CGTTAAACAG[C/T]GACTTGAGTG	1	1315123	C	C	T	3569-08
1089	conserved hypothetical protein	AAATTCACGC[C/T]TTATTTGGTC	1	1315171	T	T	C	3569-08
1089	conserved hypothetical protein	TGATTGGCGG[C/T]AAAGCCTTAA	1	1315204	T	T	C	3569-08
1089	conserved hypothetical protein	TAGCCGAAGA[G/T]CTGGGGCTGA	1	1315243	T	T	G	3569-08
1089	conserved hypothetical protein	AGCTCCTGAG[A/C]TTTTACATGC	1	1315287	C	C	A	3569-08
1089	conserved hypothetical protein	TTATTGAGTT[A/G]CGACAACGAG	1	1315615	G	G	A	3569-08
1089	conserved hypothetical protein	AACTGTGTGG[C/T]TATCACGGTG	1	1315723	T	T	C	3569-08
1089	conserved hypothetical protein	CGCAGAACCG[A/G]CAAGTGCAAC	1	1315741	G	G	A	3569-08
1089	conserved hypothetical protein	TGGCGCAGAA[C/T]CGGCAAGTGC	1	1315744	C	C	T	3569-08
1089	conserved hypothetical protein	CCAGTTTGGC[A/G]CAGAACCGGC	1	1315750	G	G	A	3569-08
1089	conserved hypothetical protein	CAGATCCGCC[G/T]GCTGGCTGCC	1	1315769	G	G	T	3569-08
1089	conserved hypothetical protein	AAATTCAGTG[A/C]TCAGTTGAAA	1	1315871	A	A	C	3569-08
1089	conserved hypothetical protein	AAGACCTATC[C/T]ATTAAACGTT	1	1316017	T	T	C	3569-08
1089	conserved hypothetical protein	CGGCACGATT[C/T]TATCTCAGCG	1	1316061	T	T	C	3569-08
1089	conserved hypothetical protein	GATATGTGGC[A/G]GCAATTGCGT	1	1316099	G	A	G	3569-08
1089	conserved hypothetical protein	ACCATCATGG[A/G]GTTGTGATTA	1	1316251	G	A	G	3569-08
1089	conserved hypothetical protein	AAGCAGATTT[A/G]GCGCCACAGA	1	1316434	G	G	A	3569-08
1089	conserved hypothetical protein	CAAGCAGATT[C/T]GGCGCCACAG	1	1316435	T	T	C	3569-08
1098	DNA-binding transcriptional regulator TorR	TGGATGCGCC[A/C]AACGACCGTA	1	1329042	A	A	C	3569-08	M66-2
1098	DNA-binding transcriptional regulator TorR	CTTATCCTAA[C/T]CAAGTGCTGA	1	1329099	C	T	C	3569-08	M66-2
1099	chaperone protein TorD	TAAAGAACTG[C/T]GAGCAAGATA	1	1329935	C	C	T	3569-08	M66-2
1099	chaperone protein TorD	TTTTTTAAGC[A/G]CTCGCTGATG	1	1329989	G	G	A	3569-08	M66-2
1099	chaperone protein TorD	AATCGCTTAC[A/G]ATCGCCAAGA	1	1330056	A	A	G	3569-08	M66-2
1099	chaperone protein TorD	GCTTCTGTCT[A/G]CCGATAAAGG	1	1330152	A	A	G	3569-08	M66-2
1099	chaperone protein TorD	GTCTATACCG[A/C]AAGGTTTACT	1	1330158	A	A	C	3569-08	M66-2
1099	chaperone protein TorD	TGGCAAGCCT[G/T]CAGCAAATGC	1	1330184	T	T	G	3569-08	M66-2
1099	chaperone protein TorD	CGTGAGTTAC[A/G]GCGCACATGG	1	1330206	G	G	A	3569-08	M66-2
1099	chaperone protein TorD	TTTAGCGCAT[A/T]GCCATCAGTG	1	1330289	T	T	A	3569-08	M66-2
1099	chaperone protein TorD	AGCGCATCTT[A/C]ATCAGTGCTA	1	1330292	C	C	A	3569-08	M66-2
1099	chaperone protein TorD	CACAACTGAG[C/T]AGCGCTCCAA	1	1330333	C	C	T	3569-08	M66-2
1099	chaperone protein TorD	TGTCTTGATG[C/T]TGTTCCAAGA	1	1330494	C	C	T	3569-08	M66-2
1105	glucose-1-phosphate adenylyltransferase	CCGGGATCAC[A/C]GACCGTTTTA	1	1337716	C	C	A	3569-08	M66-2
1106	K03168 DNA topoisomerase I	TCTGGCTATG[C/G]ATTACCGCCG	1	1339360	G	G	C	3569-08	M66-2
1106	K03168 DNA topoisomerase I	GTCCGACCTG[C/T]TCGCGTCCGA	1	1339422	T	T	C	3569-08	M66-2
1106	K03168 DNA topoisomerase I	TTTGTGTCCG[A/G]CCTGTTCGCG	1	1339427	A	A	G	3569-08	M66-2
1106	K03168 DNA topoisomerase I	GTCGCGACCT[A/C]GAAACGGCGG	1	1339503	A	A	C	3569-08	M66-2
1106	K03168 DNA topoisomerase I	AACCGCCAGC[A/G]CGTTACACGG	1	1339803	G	G	A	3569-08	M66-2
1106	K03168 DNA topoisomerase I	AGTTTGTGGC[C/T]TGTCAAATGA	1	1340025	T	T	C	3569-08	M66-2
1106	K03168 DNA topoisomerase I	ACCGCCGACG[A/C]TCTGGAAGGA	1	1340089	A	A	C	3569-08	M66-2
1106	K03168 DNA topoisomerase I	CGGATGTGAC[G/T]GTCACCGCCG	1	1340103	G	G	T	3569-08	M66-2
1106	K03168 DNA topoisomerase I	ATCTGCGTGG[C/T]TACATCACCA	1	1340214	T	T	C	3569-08	M66-2
1106	K03168 DNA topoisomerase I	CGGAAGCGGT[C/T]GAGAATCTGC	1	1340229	C	C	T	3569-08	M66-2
1106	K03168 DNA topoisomerase I	CTCGCCTTGG[C/T]TATGGGGTGA	1	1340331	T	T	C	3569-08	M66-2
1106	K03168 DNA topoisomerase I	GTGCGCCTTT[C/T]ATTACGTCAA	1	1340373	C	C	T	3569-08	M66-2
1106	K03168 DNA topoisomerase I	ACGGTTTAGC[G/T]TTCAAGCCCG	1	1340490	T	T	G	3569-08	M66-2
1106	K03168 DNA topoisomerase I	GCCTGTTGGT[A/G]GCCCAAAAAG	1	1340511	G	A	G	3569-08	M66-2
1106	K03168 DNA topoisomerase I	TTCCGGAAGA[A/G]TTTTGGGACA	1	1340571	A	A	G	3569-08	M66-2
1106	K03168 DNA topoisomerase I	AAATCAAAGC[A/G]TTTGTTCCGG	1	1340586	A	A	G	3569-08	M66-2
1106	K03168 DNA topoisomerase I	TGGTCTCGCC[A/T]CTGCTGTGGA	1	1340682	A	A	T	3569-08	M66-2
1106	K03168 DNA topoisomerase I	TTATGGTCTC[A/G]CCACTGCTGT	1	1340685	G	G	A	3569-08	M66-2
1106	K03168 DNA topoisomerase I	TGGACCGCGT[A/G]GTGGGCTTTA	1	1340703	G	G	A	3569-08	M66-2
1106	K03168 DNA topoisomerase I	TGGTATTTAA[C/T]GAAATCACCA	1	1340805	C	C	T	3569-08	M66-2
1106	K03168 DNA topoisomerase I	AAATTCTGCC[C/T]GGTAAAGAGA	1	1340964	C	C	T	3569-08	M66-2
1109	K00800 3-phosphoshikimate 1-carboxyvinyltransferase	GCCCGATTGG[C/T]CACTTAGTGG	1	1342824	C	T	C	3569-08	M66-2
1109	K00800 3-phosphoshikimate 1-carboxyvinyltransferase	GTTTGGGCCA[A/T]GCCTTTCACA	1	1342965	A	A	T	2010EL-1749
1109	K00800 3-phosphoshikimate 1-carboxyvinyltransferase	GGTTTGGGCC[A/G]AGCCTTTCAC	1	1342966	A	A	G	2010EL-1749
1109	K00800 3-phosphoshikimate 1-carboxyvinyltransferase	AGGTTTGGGC[C/T]AAGCCTTTCA	1	1342967	C	C	T	2010EL-1749
1109	K00800 3-phosphoshikimate 1-carboxyvinyltransferase	AAGGTTTGGG[C/G]CAAGCCTTTC	1	1342968	C	C	G	2010EL-1749
1109	K00800 3-phosphoshikimate 1-carboxyvinyltransferase	GAAGGTTTGG[G/T]CCAAGCCTTT	1	1342969	G	G	T	2010EL-1749
1119	TetR family transcriptional regulator	CGTTTGCGAA[C/T]GCGCAGGTAC	1	1353643	C	C	T	3569-08
1133	conserved hypothetical protein	GAGAGTTAGG[A/T]GTTAAATTGA	1	1372933	A	A	T	3569-08	M66-2
1139	K01154 type I restriction enzyme, S subunit	GCAAAAGAGC[A/G]CCAGGGGCGT	1	1384763	A	A	G	3569-08	M66-2
1142	conserved hypothetical protein	ATCGAAAAAC[A/G]CGGCCTTTTA	1	1391971	A	A	G	2009V-1046	2009V-1116	2010V-1014	2011EL-1137
1142	conserved hypothetical protein	AATTACAGAG[C/T]CGCTCAAAAA	1	1393082	C	T	C	C6706
1177	sigma-54 dependent transcriptional regulator	CGACAAAGGC[A/T]TTTTGTTTCT	1	1429236	T	A	T	MJ-1236
1177	sigma-54 dependent transcriptional regulator	GCCAAACTGG[A/G]GTGGGTAAAA	1	1429429	G	G	A	C6706
1181	PTS system, fructose-specific IIABC component	TTTTTGCAGG[C/T]TTTGTGGTTC	1	1435457	T	C	T	2011EL-1137
1181	PTS system, fructose-specific IIABC component	TTGGCCCCCG[A/G]CATGATTGGC	1	1435536	G	G	A	M66-2
1193	translocation protein TolB	ACAGATTTAT[A/C]AAGTAAATTT	1	1448867	A	C	A	3569-08
1199	K00426 cytochrome bd-I oxidase subunit II	GCGTTATCTT[C/T]ACCGCAGGTT	1	1453325	C	C	T	2010EL-1792	2010EL-1798	2010EL-1961	2010EL-2010H	2010EL-2010N	2011EL-1089	2011EL-1133	2011V-1021	2010EL-1786
1210	OmpT protein	TACGGTGCTG[A/T]CTACTCTTAT	1	1464813	A	A	T	M66-2
1211	ATP-dependent DNA helicase DinG	AAAAGGAGCC[A/G]AGCTGGCTAG	1	1466479	A	A	G	3569-08
1211	ATP-dependent DNA helicase DinG	GCTCTAGGTG[A/G]AAAAACGTGC	1	1466534	G	G	A	3569-08
1211	ATP-dependent DNA helicase DinG	TGAAAAACGT[C/T]GAGCGATTCG	1	1466545	C	C	T	3569-08
1211	ATP-dependent DNA helicase DinG	CTTAATCCCG[C/T]TTGAATCAGT	1	1466596	T	T	C	3569-08
1211	ATP-dependent DNA helicase DinG	CCCAAACAGT[A/G]TGGCTGAACA	1	1466621	A	A	G	3569-08
1211	ATP-dependent DNA helicase DinG	AGAAGGCGAA[C/T]GCAACACGCA	1	1466785	T	T	C	3569-08
1212	K07090	GACCGTACCA[A/G]CTACTTTCGC	1	1467896	G	G	A	3569-08
1212	K07090	CATACTGGGC[C/T]TTGGCCGTTG	1	1468064	T	T	C	3569-08
1212	K07090	GCTGATTATT[A/G]GCTGCGGCTT	1	1468124	G	G	A	3569-08
1212	K07090	ATATACGGTT[A/G]CATCGCCCCC	1	1468148	A	A	G	3569-08
1212	K07090	ACAAAGTGTC[A/G]CCTGAACCAT	1	1468181	G	G	A	3569-08
1212	K07090	AGCTCAATGG[C/T]TGTATCGCTT	1	1468299	T	T	C	3569-08
1212	K07090	TCAATGGCGT[C/T]ATCGCTTCAA	1	1468302	T	T	C	2009V-1046	2009V-1116	2010V-1014
1212	K07090	ACTTGCCAAA[C/T]ATGAATTTAA	1	1468343	T	T	C	3569-08
1212	K07090	ATTGATTGGC[C/T]TGGGTTTGAC	1	1468410	T	T	C	3569-08
1212	K07090	GTTGGGTTTG[C/G]ATGGGAGTCT	1	1468421	G	G	C	3569-08
1213	K04067 primosomal replication protein N"	GAGAGCTACA[A/C]AATTTCATAC	1	1468580	A	A	C	3569-08
1213	K04067 primosomal replication protein N"	TCTGCCGCCC[C/T]TCGACCGTCA	1	1468625	T	T	C	3569-08	M66-2
1213	K04067 primosomal replication protein N"	TGCACAAATC[C/T]GCACTGACTC	1	1468819	T	T	C	3569-08
1213	K04067 primosomal replication protein N"	TCAAAATGTG[C/T]CGTAACGAAC	1	1468855	T	T	C	3569-08
1213	K04067 primosomal replication protein N"	CGAACCGAAA[A/G]CACGCTTATT	1	1468873	G	G	A	3569-08
1213	K04067 primosomal replication protein N"	AGATTGGGAA[A/G]CGTTTGATGG	1	1468942	G	G	A	3569-08
1213	K04067 primosomal replication protein N"	TGATAAAGCC[C/G]TTGCTTGAGC	1	1468975	G	G	C	3569-08
1213	K04067 primosomal replication protein N"	CCTGTTGCTT[A/G]CAAGCCTCGG	1	1468984	G	G	A	3569-08
1213	K04067 primosomal replication protein N"	AGCGGCGGCT[A/G]CAAGCTCTGT	1	1469017	G	G	A	3569-08
1220	conserved hypothetical protein	AACTTGCGCT[G/T]TGGCGATTCC	1	1477281	G	G	T	3569-08	C6706	M66-2	N16961
1221	K00656 formate C-acetyltransferase	TTCATGGGTT[C/T]TGGCAACACA	1	1479808	C	C	T	2010EL-1749
1232	tetraacyldisaccharide 4'-kinase	CTTACCCGTG[G/T]TCGTGGTGGG	1	1493123	T	T	G	3569-08	C6706	M66-2	N16961
1241	conserved hypothetical protein	TTTAGAATTG[C/T]ACTAATGAAG	1	1506063	C	C	T	C6706
1261	conserved hypothetical protein	TGATTAAGCG[C/T]CAACGACTCG	1	1531144	T	T	C	3569-08	C6706	CIRS101	M66-2	MJ-1236	N16961
1274	ATP-dependent Clp protease proteolytic subunit	TCGTGGCTCA[A/G]CTGCTTTTCT	1	1545058	A	A	G	M66-2
1276	K10125 two-component system, NtrC family, C4-dicarboxylate transport sensor histidine kinase DctB	AGGGCTGGCA[A/G]CAAGAGCAGC	1	1547703	G	G	A	N16961
1284	conserved hypothetical protein	ATCGATTCAA[A/G]CGTTTACTGT	1	1558520	G	G	A	3546-06
1288	conserved hypothetical protein	CTATGGATGA[A/G]TAGGCGAACT	1	1561564	G	G	A	3569-08
1288	conserved hypothetical protein	TTATCCAGAT[C/T]TTCACTCTGT	1	1561647	C	C	T	3569-08
1288	conserved hypothetical protein	GATCAATATC[A/G]CAAGAAAACA	1	1561740	G	G	A	3569-08
1288	conserved hypothetical protein	GTTTATGGTA[C/T]CTACTGCCCC	1	1561836	C	C	T	3569-08
1288	conserved hypothetical protein	TATGGTATCC[A/G]CTGCCCCCTT	1	1561839	A	A	G	3569-08
1289	conserved hypothetical protein	TGGTCAATCC[C/T]TGCCCGCGCT	1	1562164	T	C	T	3569-08
1289	conserved hypothetical protein	ATTTTTATAC[C/T]GACTCCATCA	1	1562224	T	T	C	3569-08
1289	conserved hypothetical protein	GCAAGGTAAT[A/T]CCTGCTTAAT	1	1562442	A	A	T	3569-08
1289	conserved hypothetical protein	AGCAGCAAGG[C/T]AATACCTGCT	1	1562446	T	T	C	3569-08
1292	bifunctional 5,10-methylene-tetrahydrofolate dehydrogenase/5,10-methylene-tetrahydrofolate cyclohydrolase	CATTCCGAAA[A/G]CGCTCTTGCA	1	1565415	A	A	G	3569-08
1292	bifunctional 5,10-methylene-tetrahydrofolate dehydrogenase/5,10-methylene-tetrahydrofolate cyclohydrolase	CTTGGCAGGC[C/T]ACCACCACCA	1	1565553	C	C	T	3569-08
1292	bifunctional 5,10-methylene-tetrahydrofolate dehydrogenase/5,10-methylene-tetrahydrofolate cyclohydrolase	TAAAGAAGGT[A/T]GTTGTGGTCG	1	1565676	A	A	T	3569-08
1293	PvcB protein	GCAGCATCCA[C/T]CGAGACTATC	1	1566678	C	C	T	3569-08
1293	PvcB protein	ATCACTGTCT[A/C]ATTACCCCTG	1	1566765	A	A	C	3569-08
1293	PvcB protein	ATGGCCGTGA[C/G]CTTTACCTCT	1	1566905	C	C	G	3569-08
1293	PvcB protein	AAGTAATCCT[C/T]TATAACAATC	1	1566963	T	T	C	3569-08
1294	conserved hypothetical protein	TGTGTTCCAA[A/G]GAAACCTCAG	1	1567610	A	A	G	3569-08
1294	conserved hypothetical protein	AATCGATCGC[C/T]TATGTCCGTA	1	1567661	T	T	C	3569-08
1294	conserved hypothetical protein	GCAGAGCGTG[A/C]GACAGCTCCG	1	1568003	A	A	C	3569-08
1294	conserved hypothetical protein	TGTTCTTGTT[A/G]TGATGACGAA	1	1568239	A	A	G	3569-08
1294	conserved hypothetical protein	GCATGTACAT[A/G]ATCCGCATCG	1	1568282	A	A	G	3569-08
1295	LysR family transcriptional regulator	CTTCTATCAG[A/G]TCAGTACTAC	1	1568684	A	A	G	3569-08
1295	LysR family transcriptional regulator	AACATCAGGT[A/C]AAATTCCATA	1	1568832	A	C	A	3569-08
1295	LysR family transcriptional regulator	TAGAGCAGCA[C/T]GATTGGGTCT	1	1568913	T	T	C	3569-08
1295	LysR family transcriptional regulator	ATATTGCGGA[A/G]GAGGCGCTTT	1	1569243	G	G	A	3569-08
1296	PvcA protein	GATGGTGCAA[C/T]AAAGCGCTGG	1	1570516	C	C	T	3569-08
1296	PvcA protein	GCACGCCCAT[A/G]CTGCGCCAAA	1	1570804	G	G	A	3569-08
1296	PvcA protein	GCGCCAAATA[A/G]GCAGAATTAC	1	1570819	G	G	A	3569-08
1296	PvcA protein	GGGTTGTATT[A/G]AGTGCCCAGC	1	1570856	G	G	A	3569-08
1296	PvcA protein	ACTTCCCAAA[A/G]CTCAGCCAAC	1	1570903	G	G	A	3569-08
1296	PvcA protein	TTTGGCTCGG[C/T]TGCTGCGCGG	1	1570937	T	T	C	3569-08
1296	PvcA protein	GCGCGGTTTT[A/G]CCACTGGCTG	1	1570954	A	A	G	3569-08
1299	chitinase	GGCTCGGTCA[C/T]GCAAGTGGAG	1	1577017	T	T	C	3569-08
1300	K03317 concentrative nucleoside transporter, CNT family	CGGTTGCTGG[C/T]GGTACTTTGG	1	1579064	T	T	C	3569-08	C6706	M66-2	N16961
1302	K08305 membrane-bound lytic murein transglycosylase B	TTGTGGGGGG[G/T]TGAAAGTAAT	1	1581661	T	T	G	2010EL-1749
1312	methyl-accepting chemotaxis protein	CAATCAAGAA[A/G]CACTGATTAC	1	1589726	A	A	G	3569-08	C6706	M66-2
1314	benzoate transport protein	GGGCACGGGA[A/G]GCGACCCTGA	1	1592822	G	G	A	M66-2
1320	menaquinone-specific isochorismate synthase	AAGAAGTGGT[C/T]GCGCTCGGTC	1	1600253	C	C	T	3569-08
1328	K01897 long-chain acyl-CoA synthetase	TCGATTTCGT[G/T]GTGAAATACG	1	1609704	G	T	G	3569-08
1333	DinG family ATP-dependent helicase YoaA	GCCGAACAGT[C/T]CCGGCCTTGC	1	1613425	C	T	C	3569-08	M66-2
1338	cytoplasmic asparaginase I	AGCCAACTTG[C/T]AATGCCTTGC	1	1620837	C	C	T	3569-08
1338	cytoplasmic asparaginase I	AGCCAATTAC[A/T]ATCAATGAAG	1	1620867	T	T	A	3569-08
1338	cytoplasmic asparaginase I	CAATGAAGTG[C/T]CTGTTCTTCA	1	1620882	T	T	C	3569-08
1338	cytoplasmic asparaginase I	CAACCGCAGC[C/G]AAATCACACG	1	1620924	G	G	C	3569-08
1338	cytoplasmic asparaginase I	CAGCTCGCCA[C/T]CTACCACCTC	1	1620966	C	C	T	3569-08
1338	cytoplasmic asparaginase I	CTCGCCAAAC[A/G]CCACCTCTAT	1	1620969	A	A	G	3569-08
1338	cytoplasmic asparaginase I	ATCAATATTG[C/T]TGAGCACCAA	1	1621003	T	T	C	3569-08
1338	cytoplasmic asparaginase I	CCTATTGCAA[C/T]GTGAATGCGA	1	1621140	C	C	T	3569-08
1338	cytoplasmic asparaginase I	TCCTGAGTTA[A/G]GCTCAGCTCA	1	1621203	A	A	G	3569-08
1338	cytoplasmic asparaginase I	ACTGCATTAT[A/G]CTCAGCCAGA	1	1621377	A	A	G	3569-08
1338	cytoplasmic asparaginase I	CAGCCAGAAC[C/T]TCCTATGAAG	1	1621392	T	T	C	3569-08
1338	cytoplasmic asparaginase I	GAAGAAGTGA[A/G]CCAAAATGCA	1	1621411	G	G	A	3569-08
1340	conserved hypothetical protein	CAATCTGCGC[C/T]GAACAGCTCA	1	1622054	T	T	C	3569-08
1340	conserved hypothetical protein	GGATGATGGG[A/G]TGCCGCATTC	1	1622081	A	A	G	3569-08
1340	conserved hypothetical protein	TTTCTTGTGG[C/T]CAGATTGGTG	1	1622345	T	T	C	3569-08
1340	conserved hypothetical protein	GAGTCAGATT[C/T]GATCACGCGG	1	1622354	T	T	C	3569-08
1340	conserved hypothetical protein	GCCTTTTTGC[C/T]TGGAAGGTAA	1	1622385	T	T	C	3569-08
1340	conserved hypothetical protein	CTTTTTGCAG[A/G]GAAGGTAAGC	1	1622387	G	G	A	3569-08
1340	conserved hypothetical protein	TAAGCCTGAA[A/G]GAAACGGCCG	1	1622405	A	A	G	3569-08
1341	K07305 peptide-methionine (R)-S-oxide reductase	TGGATGACTT[G/T]AGTCACGGAA	1	1623063	T	T	G	3569-08
1341	K07305 peptide-methionine (R)-S-oxide reductase	ACTGTACCTG[C/T]TGCCAAAGCG	1	1623171	T	T	C	3569-08
1341	K07305 peptide-methionine (R)-S-oxide reductase	AGGTAAGTTG[C/T]TACACAATAA	1	1623209	T	T	C	3569-08
1341	K07305 peptide-methionine (R)-S-oxide reductase	GCCAACAGGG[A/G]ACAGAAGCAC	1	1623237	A	G	A	3569-08
1341	K07305 peptide-methionine (R)-S-oxide reductase	GCCGCCAACA[A/G]GGGACAGAAG	1	1623240	G	G	A	3569-08
1341	K07305 peptide-methionine (R)-S-oxide reductase	AAAAAGGAAA[G/T]AGAAAGGGTG	1	1623337	T	T	G	3569-08
1341	K07305 peptide-methionine (R)-S-oxide reductase	AATGGTCAGT[A/G]AAGCGATAAG	1	1623359	A	G	A	3569-08
1342	K00134 glyceraldehyde 3-phosphate dehydrogenase	TGGCCTGATG[C/G]ACTGTTCACG	1	1624190	G	G	C	3569-08
1342	K00134 glyceraldehyde 3-phosphate dehydrogenase	AGAACTGAAC[C/T]AAACTGACTG	1	1624340	C	C	T	3569-08
1343	K01792 glucose-6-phosphate 1-epimerase	ACATGGTTTT[A/G]CGGAACCAAG	1	1625090	A	A	G	3569-08
1343	K01792 glucose-6-phosphate 1-epimerase	TGGTTTTGCA[G/T]AACCAAGAAT	1	1625093	G	G	T	3569-08
1343	K01792 glucose-6-phosphate 1-epimerase	AACACAGGGA[A/T]TGAGCAAGGC	1	1625128	A	A	T	N16961
1343	K01792 glucose-6-phosphate 1-epimerase	TACAAAACAG[G/T]TCTATGTACT	1	1625383	G	G	T	3569-08
1343	K01792 glucose-6-phosphate 1-epimerase	TTGCTCACTC[A/G]CTGACACGAT	1	1625415	A	A	G	3569-08
1343	K01792 glucose-6-phosphate 1-epimerase	ATTAGCTCGC[A/G]CTAACCGTTG	1	1625489	G	G	A	3569-08
1343	K01792 glucose-6-phosphate 1-epimerase	CGACATGAAT[C/T]GAGGGTTACT	1	1625576	T	T	C	3569-08
1343	K01792 glucose-6-phosphate 1-epimerase	TGTGTGGAAT[A/G]CACTGCATGC	1	1625610	A	A	G	3569-08
1344	conserved hypothetical protein	GCAAATGAAC[C/T]AATGATGACA	1	1626292	C	C	T	3569-08
1344	conserved hypothetical protein	AACGCGATCA[A/T]CGGATTTACA	1	1626314	A	A	T	3569-08
1344	conserved hypothetical protein	TGCCTCGGGA[C/T]ACTCAGCTTT	1	1626400	T	T	C	3569-08
1344	conserved hypothetical protein	TCAGCTTTTT[C/T]GGTCAAAGTA	1	1626415	C	C	T	3569-08
1344	conserved hypothetical protein	TTCGCTGCCT[A/G]ATTAATGAAA	1	1626529	G	G	A	3569-08
1344	conserved hypothetical protein	CGGCAAGAGC[C/T]GACCGACATC	1	1626579	T	T	C	3569-08
1344	conserved hypothetical protein	CGACATCAGC[A/G]CAAGGAGGAC	1	1626595	A	A	G	3569-08
1344	conserved hypothetical protein	GAAATCTCTT[C/G]CTCTGAGCCG	1	1626776	G	G	C	3569-08
1344	conserved hypothetical protein	CACCTATACC[A/G]CGTGATGCTC	1	1626823	A	A	G	3569-08
1344	conserved hypothetical protein	TACGGCGCTG[C/T]TATCAACTCG	1	1626865	C	C	T	3569-08
1344	conserved hypothetical protein	CTTTGGTTGG[A/G]AATGTCTCGA	1	1627033	A	A	G	3569-08
1344	conserved hypothetical protein	TAACGCGATG[A/C]GGACTGAGTG	1	1627057	A	A	C	3569-08
1344	conserved hypothetical protein	TGATCAACAA[A/G]ACCTTCCTTT	1	1627105	A	A	G	3569-08
1345	23S rRNA methyltransferase A	TCAGCATAAG[A/C]TCCAAAGATC	1	1627427	C	C	A	3569-08
1345	23S rRNA methyltransferase A	AAAAAGTTGC[A/C]ATTGTGCCAA	1	1627522	C	C	A	3569-08
1345	23S rRNA methyltransferase A	CCTATTTAAC[A/G]CCGCCAGCAA	1	1627546	A	A	G	3569-08
1345	23S rRNA methyltransferase A	AGCACAAATT[G/T]GGGCTCGATA	1	1627646	T	T	G	3569-08
1364	K00648 3-oxoacyl-	TTGATACGCT[A/G]AAAGCCAACA	1	1648008	A	G	A	2010EL-1792
1367	K07040	AGTTCATCTT[A/G]AATTTGCCTC	1	1650072	A	G	A	3569-08
1368	Maf-like protein	CACTGCAAAA[C/T]GATTGCGACG	1	1650699	T	T	C	3569-08
1368	Maf-like protein	AAAACCTGAT[C/T]GACGAAACGC	1	1650705	C	C	T	3569-08
1368	Maf-like protein	CCCGAACACT[C/G]TGATGCGCTT	1	1650745	G	G	C	N16961
1368	Maf-like protein	TGCCTTGTTT[A/G]CGCTTGGAAG	1	1651095	G	G	A	3569-08
1369	ribosomal large subunit pseudouridine synthase C	GCAAGCTCTG[A/G]CAAAAATGCG	1	1651308	A	A	G	3569-08
1369	ribosomal large subunit pseudouridine synthase C	TGGAGCAAGC[A/T]CTGACAAAAA	1	1651312	T	T	A	3569-08
1369	ribosomal large subunit pseudouridine synthase C	GTGTACACAC[C/T]CAGTACATGG	1	1651495	C	T	C	3569-08
1369	ribosomal large subunit pseudouridine synthase C	CGCACCAAAT[C/T]CGTGTACACA	1	1651507	C	T	C	3569-08
1369	ribosomal large subunit pseudouridine synthase C	TGCGCGTGAA[C/T]CCCAACGGTA	1	1651609	C	C	T	3569-08
1369	ribosomal large subunit pseudouridine synthase C	ACGCTTTAGT[C/T]ATGGGACATT	1	1651690	C	C	T	3569-08
1371	sulfate permease family protein	TACTACAGAA[C/T]AGGCAGCTTA	1	1657846	T	T	C	3569-08
1379	K06899	ACATCAGCGC[G/T]ACCGACTATC	1	1668033	T	T	G	3569-08
1379	K06899	TCGACATCAG[C/T]GCTACCGACT	1	1668036	C	C	T	3569-08
1388	conserved hypothetical protein	TGTCATGCAA[C/T]CATACATTAG	1	1675302	T	T	C	3569-08	C6706	M66-2	MJ-1236	N16961
1388	conserved hypothetical protein	CAGTGCAAAG[C/T]AGCCACTATC	1	1675599	T	T	C	3569-08	M66-2
1388	conserved hypothetical protein	GCGTCACCTC[A/G]GATAAACAAC	1	1675707	G	G	A	3569-08
1388	conserved hypothetical protein	CCTCGCGGAT[A/G]CAACCCTCTA	1	1675713	A	A	G	3569-08
1388	conserved hypothetical protein	TAAACAACCC[G/T]ACGCTATTGG	1	1675722	T	T	G	3569-08
1389	short chain dehydrogenase	TACCGTCTGC[C/G]ATTGCCGTCA	1	1676458	G	G	C	3569-08
1389	short chain dehydrogenase	GTATATTGTT[C/T]AATGAATACT	1	1676810	C	C	T	3569-08
1390	VacJ lipoprotein	AAGTGGATGA[C/T]TATGACCCTG	1	1676912	T	C	T	3569-08
1390	VacJ lipoprotein	ATGCTTATCT[C/T]CAACGGCAAG	1	1676951	C	C	T	3569-08
1390	VacJ lipoprotein	CTGATCCTTA[C/T]AGTTTGGCTC	1	1676975	C	C	T	3569-08
1390	VacJ lipoprotein	TACAAGACTC[A/G]CCTGATCCTT	1	1676987	A	A	G	3569-08
1390	VacJ lipoprotein	CTGCGTTAGT[C/T]TCGCAAGAGG	1	1677014	T	T	C	3569-08
1390	VacJ lipoprotein	CTGGGCTGGG[A/G]TCGGCAAATG	1	1677061	G	G	A	3569-08
1390	VacJ lipoprotein	ATTTAATGGT[C/G]CCAGGTTATG	1	1677152	C	C	G	3569-08
1390	VacJ lipoprotein	ATAAGGCGTT[C/T]AGTGATGCGG	1	1677203	C	C	T	3569-08
1390	VacJ lipoprotein	CTTCTGAAGC[A/C]GGCATCAAAA	1	1677233	A	A	C	3569-08
1390	VacJ lipoprotein	CGGTCGATCA[C/T]TTTAATCGTT	1	1677299	T	C	T	3569-08
1390	VacJ lipoprotein	ATGTGGTGCG[C/T]CCGGTCTCTC	1	1677437	C	T	C	3569-08
1390	VacJ lipoprotein	ACCTAGACCC[C/T]TATGTGGTGC	1	1677449	T	T	C	3569-08
1390	VacJ lipoprotein	ACTATGACTA[C/T]CTAGACCCTT	1	1677458	C	C	T	3569-08
1391	cytochrome c-type biogenesis protein CcmH	ATGTGGTACG[C/T]GTGCGTATCG	1	1677792	T	T	C	3569-08
1391	cytochrome c-type biogenesis protein CcmH	TGATGGAAGG[A/C]TCAAAATTGT	1	1677828	A	A	C	3569-08
1391	cytochrome c-type biogenesis protein CcmH	TGCCTGTTGC[A/T]GCAGCCCGTT	1	1677900	T	T	A	3569-08
1391	cytochrome c-type biogenesis protein CcmH	ATTCATTATT[A/G]GCGTTTGATG	1	1678161	G	G	A	3569-08
1391	cytochrome c-type biogenesis protein CcmH	TGAAGAAAGC[C/T]TTTGCTCTGG	1	1678314	T	T	C	3569-08
1391	cytochrome c-type biogenesis protein CcmH	CACAAGCGGA[A/G]CTCAGTGACG	1	1678464	A	A	G	3569-08
1391	cytochrome c-type biogenesis protein CcmH	TATTGTTGGT[A/G]GTCGGATTGA	1	1678584	G	A	G	3569-08
1391	cytochrome c-type biogenesis protein CcmH	TGCCTTCAGT[A/G]TTGTTGGTAG	1	1678593	A	A	G	3569-08
1391	cytochrome c-type biogenesis protein CcmH	GGATGGTTGC[A/C]CTGCCTTCAG	1	1678605	C	C	A	3569-08
1391	cytochrome c-type biogenesis protein CcmH	ACGATCAGGC[C/T]TTGCGCGATG	1	1678791	T	T	C	3569-08
1393	thiol:disulfide interchange protein DsbE	GGGTGTACGG[C/T]GCTCCAGAAA	1	1679497	T	T	C	3569-08
1393	thiol:disulfide interchange protein DsbE	ATCTTGGGGT[C/G]TACGGTGCTC	1	1679503	G	G	C	3569-08
1393	thiol:disulfide interchange protein DsbE	GTATGTTGGG[A/G]CTGGATCTTG	1	1679518	A	A	G	3569-08
1393	thiol:disulfide interchange protein DsbE	AAATCATCGG[C/T]CTTAATTATA	1	1679617	C	C	T	3569-08
1393	thiol:disulfide interchange protein DsbE	CCAAACAAGG[A/G]GTAAAAATCA	1	1679632	G	G	A	3569-08
1393	thiol:disulfide interchange protein DsbE	ATCTCAATGA[G/T]TTGGCCAAAC	1	1679647	T	G	T	3569-08
1393	thiol:disulfide interchange protein DsbE	ATGTATGGGC[A/G]ACCTGGTGTC	1	1679692	A	A	G	3569-08
1393	thiol:disulfide interchange protein DsbE	TGCTTAATGT[A/G]TGGGCAACCT	1	1679698	A	A	G	3569-08
1393	thiol:disulfide interchange protein DsbE	CTTTACTGCT[C/T]AATGTATGGG	1	1679704	T	T	C	3569-08
1393	thiol:disulfide interchange protein DsbE	TTTTCAAAGG[C/T]GAGCCTTTAC	1	1679719	C	C	T	3569-08
1393	thiol:disulfide interchange protein DsbE	CGCTAGTGGC[A/G]TTTTTGCTGT	1	1679884	A	A	G	3569-08
1394	cytochrome c-type biogenesis protein CcmF	GGATTTGGGC[A/T]GGCGGCTTGC	1	1680007	A	A	T	3569-08
1394	cytochrome c-type biogenesis protein CcmF	ATGATAACCG[C/G]TCTTGGGCTG	1	1680058	C	C	G	3569-08
1394	cytochrome c-type biogenesis protein CcmF	GTGGCATTAC[G/T]CGTGACCTTT	1	1680103	G	G	T	3569-08
1394	cytochrome c-type biogenesis protein CcmF	TCTATCGCAC[A/C]GCAAAGTCAA	1	1680148	C	C	A	3569-08
1394	cytochrome c-type biogenesis protein CcmF	GTTTGGCTCC[A/G]GGAGATAACT	1	1680304	G	G	A	3569-08
1394	cytochrome c-type biogenesis protein CcmF	ACCGCTTCAT[A/G]GTTGGGGTGA	1	1680433	G	A	G	3569-08
1394	cytochrome c-type biogenesis protein CcmF	TCATCGTCAC[A/C]GCTTCATAGT	1	1680441	C	C	A	3569-08
1394	cytochrome c-type biogenesis protein CcmF	CTCATCGTCA[C/T]CGCTTCATAG	1	1680442	C	C	T	3569-08
1394	cytochrome c-type biogenesis protein CcmF	CTTATGAACT[A/G]CACACGCGAG	1	1680466	G	G	A	3569-08
1394	cytochrome c-type biogenesis protein CcmF	TTGGTTGGGT[A/C]ATGGCGTGGT	1	1680505	A	C	A	3569-08
1394	cytochrome c-type biogenesis protein CcmF	CAATGGCTTA[C/T]CTTGGTTGGG	1	1680517	C	T	C	3569-08
1394	cytochrome c-type biogenesis protein CcmF	CATCGTTAGT[A/G]TTGGCAGCGT	1	1680571	A	A	G	3569-08
1394	cytochrome c-type biogenesis protein CcmF	ACAAACAACT[A/G]GGTCTTGGTT	1	1680739	G	G	A	3569-08
1394	cytochrome c-type biogenesis protein CcmF	GATTGGTACC[C/T]TGTTGCCTTT	1	1680765	T	T	C	3569-08
1394	cytochrome c-type biogenesis protein CcmF	TACTGATTGG[C/T]ACCTTGTTGC	1	1680769	T	T	C	3569-08
1394	cytochrome c-type biogenesis protein CcmF	CACTCGCGGT[A/G]GTACTGATTG	1	1680781	G	G	A	3569-08
1394	cytochrome c-type biogenesis protein CcmF	CAGTGGAAAA[C/T]GCCTCTTTCA	1	1681135	C	C	T	3569-08
1394	cytochrome c-type biogenesis protein CcmF	TCATCATTCT[A/G]ACGTCTAACC	1	1681450	A	A	G	3569-08
1394	cytochrome c-type biogenesis protein CcmF	TTTGGGTGCT[C/T]ATCCAAGCGG	1	1681573	T	T	C	3569-08
1394	cytochrome c-type biogenesis protein CcmF	TGCTGTGGGC[A/G]TTCTATATCA	1	1681696	A	A	G	3569-08
1394	cytochrome c-type biogenesis protein CcmF	TCGCCCTTTG[G/T]CATGGGGTAT	1	1681749	G	G	T	3569-08
1394	cytochrome c-type biogenesis protein CcmF	TGCTGCCATT[A/G]GTTGGGGCGT	1	1681801	G	A	G	3569-08
1394	cytochrome c-type biogenesis protein CcmF	TTGCACTGAT[A/T]GTATCGCTCA	1	1681843	T	T	A	3569-08
1395	cytochrome c-type biogenesis protein CcmE	CAAGTATTAC[C/G]GTGACCTATG	1	1682085	G	C	G	3569-08
1395	cytochrome c-type biogenesis protein CcmE	GCTTTGATCT[A/G]CACGATGTGG	1	1682109	A	A	G	3569-08
1395	cytochrome c-type biogenesis protein CcmE	TGAAAGTCAG[C/T]TTTGATCTAC	1	1682118	T	C	T	3569-08
1395	cytochrome c-type biogenesis protein CcmE	TCGGCCAGCG[G/T]TTACGTATTG	1	1682184	T	T	G	3569-08
1397	heme exporter protein C	GGTGGAACAC[C/T]TTGCACCAAG	1	1682764	T	C	T	3569-08
1397	heme exporter protein C	GGCAACTGCG[C/T]ATTTCGGATA	1	1683049	T	T	C	3569-08
1397	heme exporter protein C	GGTCGATGGG[C/G]GTTTACATGT	1	1683103	G	G	C	3569-08
1398	heme exporter protein B	TGCTCATGGG[C/T]TCGATGACTC	1	1683457	T	T	C	3569-08
1398	heme exporter protein B	TATTTGCGAC[C/T]TCGGCGATTG	1	1683532	T	C	T	3569-08
1398	heme exporter protein B	TCTTCATCCC[A/T]GTTTTGATAT	1	1683550	T	T	A	3569-08
1398	heme exporter protein B	TGATAGCTCA[A/G]CCTGGCTTGC	1	1683690	G	G	A	3569-08
1398	heme exporter protein B	GAATTGCGCC[G/T]GGGATTGTTT	1	1683910	G	G	T	3569-08
1398	heme exporter protein B	CTGCCTTGTT[A/G]GCACGAATTG	1	1683925	G	G	A	3569-08
1398	heme exporter protein B	AGAACCTGCC[C/T]TGTTGGCACG	1	1683930	T	T	C	3569-08
1398	heme exporter protein B	CAGAACCTGC[C/T]TTGTTGGCAC	1	1683931	T	C	T	3569-08
1439	conserved hypothetical protein	TTGGCATGGC[C/T]GTTGGTGAGA	1	1731883	T	T	C	3569-08
1439	conserved hypothetical protein	TGACAGGGGT[A/C]ATTGGCATGG	1	1731895	A	C	A	3569-08
1439	conserved hypothetical protein	CGTTGGTGTC[G/T]TGGTATCGGT	1	1732077	T	G	T	3569-08
1439	conserved hypothetical protein	CCATTGGCTA[C/T]TGTGGTTACT	1	1732176	T	C	T	3569-08
1439	conserved hypothetical protein	ATATTCCTTA[C/T]CAAGCTTACA	1	1732207	C	C	T	3569-08
1439	conserved hypothetical protein	TGTTTCATAT[C/T]CCTTACCAAG	1	1732213	C	T	C	3569-08
1441	LysR family regulatory protein CidR	GGAGTTAGAA[A/G]CCCCTTCTAC	1	1733065	A	A	G	3569-08
1441	LysR family regulatory protein CidR	AGTTAGAACA[A/C]CCTTCTACAT	1	1733067	C	C	A	3569-08
1441	LysR family regulatory protein CidR	TGGCTGACTG[A/G]CCGGAGAGAT	1	1733108	G	G	A	3569-08
1441	LysR family regulatory protein CidR	AGCGCAGCAG[C/T]TTAACTCAAA	1	1733143	C	C	T	3569-08
1441	LysR family regulatory protein CidR	GCAGATCTTA[C/T]CAAATGCAGC	1	1733149	T	T	C	3569-08
1441	LysR family regulatory protein CidR	GCAGCAACTG[A/C]GCGGAACTCA	1	1733167	C	C	A	3569-08
1441	LysR family regulatory protein CidR	AAACCAACTG[G/T]CGCGGCCATT	1	1733197	T	T	G	3569-08
1441	LysR family regulatory protein CidR	TCAATATCGT[A/G]ACGTACCCTA	1	1733272	A	A	G	3569-08
1441	LysR family regulatory protein CidR	TCGTCAAACG[C/T]CCTAACGTCG	1	1733278	C	C	T	3569-08
1441	LysR family regulatory protein CidR	GGTGGTGGAG[C/T]GGCGGACGTA	1	1733308	T	T	C	3569-08
1441	LysR family regulatory protein CidR	TATTGATGTG[C/G]GTGACCATGC	1	1733359	C	C	G	3569-08
1443	ferric uptake regulator	TGCTGGTATC[C/G]ACTCGTCACC	1	1734882	G	G	C	3569-08
1443	ferric uptake regulator	GCTTTCAACT[A/G]CATCACCATG	1	1734933	G	G	A	3569-08
1443	ferric uptake regulator	ATGTGGCAGT[G/T]GGTAGCTGCA	1	1735086	T	T	G	3569-08
1444	K00133 aspartate-semialdehyde dehydrogenase	TGCGTGATGC[C/T]GGCGGTAAAG	1	1735365	C	C	T	3569-08
1444	K00133 aspartate-semialdehyde dehydrogenase	ATTTCCCAAC[G/T]CAAGTGCGTG	1	1735380	T	T	G	3569-08
1444	K00133 aspartate-semialdehyde dehydrogenase	GTGCGGATTT[C/T]CCAACTCAAG	1	1735386	C	C	T	3569-08
1444	K00133 aspartate-semialdehyde dehydrogenase	GTATTGAACT[A/G]TTCCGCGGTG	1	1735404	G	G	A	3569-08
1444	K00133 aspartate-semialdehyde dehydrogenase	ATGGTATTGA[A/G]CTGTTCCGCG	1	1735407	A	A	G	3569-08
1444	K00133 aspartate-semialdehyde dehydrogenase	ACAACGGTTA[C/T]ACCAAAGAAG	1	1735596	T	T	C	3569-08
1444	K00133 aspartate-semialdehyde dehydrogenase	AACTGCTCAA[C/T]GGCTATCCAG	1	1735683	T	T	C	3569-08
1444	K00133 aspartate-semialdehyde dehydrogenase	TACCTGAAGT[G/T]AACCCAGAGG	1	1735887	G	G	T	3569-08
1444	K00133 aspartate-semialdehyde dehydrogenase	ACGACTACGA[C/T]ATTCCTCTTG	1	1735911	C	C	T	3569-08
1444	K00133 aspartate-semialdehyde dehydrogenase	AAGCGGGTGT[C/T]GTGGTGATCG	1	1735953	T	T	C	3569-08
1444	K00133 aspartate-semialdehyde dehydrogenase	ATGTCGAAGA[A/G]TTTGACTGGT	1	1736043	A	A	G	3569-08
1445	erythronate-4-phosphate dehydrogenase	GCGCGGTGAC[A/T]CTAGCTGGAG	1	1736293	T	T	A	3569-08
1445	erythronate-4-phosphate dehydrogenase	CGTTTGACTT[A/G]ATGCGCAAAC	1	1736338	A	G	A	3569-08
1445	erythronate-4-phosphate dehydrogenase	TCTAGAGCGA[A/G]CATGGGACGA	1	1736445	G	G	A	3569-08
1445	erythronate-4-phosphate dehydrogenase	GCTACTGCGA[G/T]TTTCTTGGCA	1	1736524	T	G	T	3569-08
1445	erythronate-4-phosphate dehydrogenase	ATATTGCAGG[C/T]TATGGCCTTG	1	1736581	T	T	C	3569-08
1445	erythronate-4-phosphate dehydrogenase	ATTGCTACCG[C/T]TGCTCGCATT	1	1736613	T	C	T	3569-08
1445	erythronate-4-phosphate dehydrogenase	AATTGCTACC[A/G]CTGCTCGCAT	1	1736614	G	G	A	3569-08
1445	erythronate-4-phosphate dehydrogenase	GTGGCCCTGT[A/G]GTGGATAACG	1	1736719	G	A	G	3569-08
1445	erythronate-4-phosphate dehydrogenase	CGGCGCGTGG[C/T]CCTGTAGTGG	1	1736725	C	C	T	3569-08
1445	erythronate-4-phosphate dehydrogenase	AGCAACTGCG[C/T]AGTGACCAGA	1	1736758	C	C	T	3569-08
1445	erythronate-4-phosphate dehydrogenase	ATGTGATCAC[C/T]CTGCATACGC	1	1736836	C	T	C	3569-08
1445	erythronate-4-phosphate dehydrogenase	AAGCGGATGT[C/G]ATCACTCTGC	1	1736842	G	G	C	3569-08
1445	erythronate-4-phosphate dehydrogenase	TAGGCATCAT[C/T]GGTGCTGGCC	1	1736986	C	C	T	3569-08
1445	erythronate-4-phosphate dehydrogenase	TGTTTAGCGT[G/T]CTCATGGTGC	1	1737046	G	G	T	3569-08
1445	erythronate-4-phosphate dehydrogenase	AATACGTGTT[C/T]AGCGTGCTCA	1	1737052	T	T	C	3569-08
1445	erythronate-4-phosphate dehydrogenase	CGGAATACGT[A/G]TTTAGCGTGC	1	1737055	G	G	A	3569-08
1446	3-oxoacyl-(acyl-carrier-protein) synthase I	CGTCGCGCAC[C/T]TACGATGCCG	1	1738113	T	T	C	3569-08
1446	3-oxoacyl-(acyl-carrier-protein) synthase I	AAGCGTCGCG[C/T]ACTTACGATG	1	1738116	C	C	T	3569-08
1446	3-oxoacyl-(acyl-carrier-protein) synthase I	GTGAAGAGCT[C/G]TACTGGTCAC	1	1738197	C	C	G	3569-08
1456	flagellar biosynthesis protein FlhB	AATGAGGAGA[A/G]TATGCCGATC	1	1746539	A	A	G	3569-08
1456	flagellar biosynthesis protein FlhB	ATGGCCTATT[C/T]GTGGCCGTCG	1	1746628	C	C	T	3569-08
1456	flagellar biosynthesis protein FlhB	CCTTGTACCA[C/T]ACGACCGAGC	1	1746667	C	C	T	M66-2
1456	flagellar biosynthesis protein FlhB	TGGTGATAGC[C/T]AAAGGTGTCG	1	1746766	T	T	C	3569-08
1456	flagellar biosynthesis protein FlhB	GTTATAAGCA[A/G]AACACCGATA	1	1746796	A	A	G	3569-08
1456	flagellar biosynthesis protein FlhB	CTGAACAACT[A/G]AAAATGACCA	1	1746979	A	G	A	3569-08
1456	flagellar biosynthesis protein FlhB	CTGGCGTCGC[C/T]TTTTATCTGA	1	1747159	T	T	C	3569-08
1457	flagellar biosynthesis protein FliR	GTGCGGCGCC[G/T]CAGCTCAACA	1	1747801	T	T	G	3569-08
1457	flagellar biosynthesis protein FliR	TCCAACTGGT[C/G]GTCTTCAGTT	1	1747978	G	G	C	3569-08
1457	flagellar biosynthesis protein FliR	ATACTCCGCT[A/G]CTCGGTCAGC	1	1748056	G	G	A	3569-08
1457	flagellar biosynthesis protein FliR	ACGGACAAAA[C/T]ACTCCGCTGC	1	1748065	T	T	C	3569-08
1457	flagellar biosynthesis protein FliR	TTGCCTTGCT[C/T]TCGCTACAAG	1	1748230	T	C	T	3569-08
1457	flagellar biosynthesis protein FliR	TGATGCCCGC[A/G]ATTCCTGCGG	1	1748263	A	A	G	3569-08
1457	flagellar biosynthesis protein FliR	CTCGAGTACG[C/T]CTCTACTTAG	1	1748305	C	T	C	3569-08
1457	flagellar biosynthesis protein FliR	TGCCTGCTCG[A/G]GTACGTCTCT	1	1748311	G	A	G	3569-08
1457	flagellar biosynthesis protein FliR	TTGTGCCTGC[G/T]CGAGTACGTC	1	1748314	T	T	G	3569-08
1457	flagellar biosynthesis protein FliR	CGGTGACTGG[C/T]GCGCGCTTTG	1	1748332	C	C	T	3569-08
1457	flagellar biosynthesis protein FliR	TGACGGTGAC[A/T]GGCGCGCGCT	1	1748335	T	T	A	3569-08
1457	flagellar biosynthesis protein FliR	TGATGACGGT[C/G]ACTGGCGCGC	1	1748338	G	G	C	3569-08
1457	flagellar biosynthesis protein FliR	CGTATACCCG[A/T]ATTGCGGCCA	1	1748368	A	A	T	3569-08
1457	flagellar biosynthesis protein FliR	GGCCGTATAC[C/G]CGAATTGCGG	1	1748371	C	C	G	3569-08
1457	flagellar biosynthesis protein FliR	TCTGGCCGTA[C/T]ACCCGAATTG	1	1748374	T	T	C	3569-08
1457	flagellar biosynthesis protein FliR	TCGCCAACTA[C/T]TTCTGGCCGT	1	1748386	T	T	C	3569-08
1457	flagellar biosynthesis protein FliR	TTGATTTCAT[C/T]GCCAACTATT	1	1748395	C	C	T	3569-08
1459	flagellar biosynthesis protein FliP	AAACGCCGTC[C/T]AACCAAGTGA	1	1749201	T	T	C	3569-08
1459	flagellar biosynthesis protein FliP	TGCAACAAAC[C/G]CCGTCTAACC	1	1749207	C	G	C	3569-08
1459	flagellar biosynthesis protein FliP	TGCGTCAAGC[A/G]ATGGGTTTGC	1	1749225	A	A	G	3569-08
1459	flagellar biosynthesis protein FliP	TAATGACCTC[A/C]TTCACCCGCA	1	1749267	A	A	C	3569-08
1459	flagellar biosynthesis protein FliP	TTTTAATGAC[C/G]TCATTCACCC	1	1749270	C	C	G	3569-08
1459	flagellar biosynthesis protein FliP	GCTTTTTGCC[A/T]GCCATGGTGA	1	1749291	T	T	A	3569-08
1459	flagellar biosynthesis protein FliP	TGCTCGGCTT[C/T]TTGCCTGCCA	1	1749297	T	T	C	3569-08
1459	flagellar biosynthesis protein FliP	TAAACCTGCA[A/G]ATTCTGGCAC	1	1749327	A	G	A	3569-08
1459	flagellar biosynthesis protein FliP	TCGCTTTTGC[A/C]GAAGAGCCAC	1	1749519	A	A	C	3569-08
1459	flagellar biosynthesis protein FliP	TGGTTGACGA[C/T]AGGATTACTC	1	1749577	C	C	T	3569-08
1462	flagellar motor switch protein FliM	CGGATCTCGC[A/G]TTCCTTGGTA	1	1750532	G	G	A	3569-08
1462	flagellar motor switch protein FliM	TGAAAATGGG[A/G]CGCTCCGGTG	1	1750607	A	A	G	3569-08
1462	flagellar motor switch protein FliM	AAATGCCAGA[A/G]CATGCGGTAA	1	1750658	A	A	G	3569-08
1462	flagellar motor switch protein FliM	AAATGGATAT[C/T]GCGCTGCGGG	1	1750718	T	T	C	3569-08
1462	flagellar motor switch protein FliM	TCATGGGGGT[C/G]GAGTTTGAAT	1	1751000	G	C	G	3569-08
1463	flagellar basal body-associated protein FliL	CTGGGGATGC[C/T]AAAGATCGCT	1	1751790	C	C	T	3569-08
1463	flagellar basal body-associated protein FliL	CAGGTGGCGA[C/G]GAAGCGGCTG	1	1751901	G	C	G	3569-08
1463	flagellar basal body-associated protein FliL	TGTTGATCAT[C/T]ATTATCGCCG	1	1751973	C	C	T	3569-08
1464	K02414 flagellar hook-length control protein FliK	TGGGGCACAC[A/C]AATGCCGACT	1	1752965	A	A	C	3569-08
1464	K02414 flagellar hook-length control protein FliK	GGCAAAGTGG[C/T]GATTCCTTGG	1	1752983	T	T	C	3569-08
1464	K02414 flagellar hook-length control protein FliK	GACACAGACT[C/T]TCGCTAATAC	1	1753158	T	T	C	3569-08
1464	K02414 flagellar hook-length control protein FliK	TGCCGCTGAC[A/G]CAGACTTTCG	1	1753165	A	A	G	3569-08
1464	K02414 flagellar hook-length control protein FliK	ATGCCGCTGA[C/T]ACAGACTTTC	1	1753166	C	C	T	3569-08
1464	K02414 flagellar hook-length control protein FliK	GGCGCATTAG[C/T]AGGCGGATTG	1	1753256	T	T	C	3569-08
1464	K02414 flagellar hook-length control protein FliK	ATCGTGCTCT[G/T]TCTACCAGTG	1	1753363	T	T	G	3569-08
1464	K02414 flagellar hook-length control protein FliK	CGATTGAATC[A/T]GCCACGGCAA	1	1753390	T	T	A	3569-08
1464	K02414 flagellar hook-length control protein FliK	ACATCCCGAC[A/G]GAATACGGAA	1	1753437	G	A	G	3569-08
1464	K02414 flagellar hook-length control protein FliK	CGCAGCATGG[C/T]CAAGCATTGG	1	1753465	C	T	C	3569-08
1464	K02414 flagellar hook-length control protein FliK	AACGGCAAAA[C/T]TTTGCCAGCG	1	1753484	T	T	C	3569-08
1464	K02414 flagellar hook-length control protein FliK	GGGATGAATT[A/G]TTGGGGCGTT	1	1753537	A	A	G	3569-08
1464	K02414 flagellar hook-length control protein FliK	GGGTCACGAA[C/T]GCGGAGTCCA	1	1753618	T	T	C	3569-08
1464	K02414 flagellar hook-length control protein FliK	CCAAATGGGT[C/G]ACGAATGCGG	1	1753624	C	C	G	3569-08
1464	K02414 flagellar hook-length control protein FliK	TGCGCCCATA[C/T]CGGCTTCGCT	1	1753647	C	C	T	3569-08
1464	K02414 flagellar hook-length control protein FliK	ATGAACAAGG[C/T]GCAAATGCGC	1	1753663	T	T	C	3569-08
1464	K02414 flagellar hook-length control protein FliK	AGCAAGATGA[A/G]CAAGGTGCAA	1	1753669	A	A	G	3569-08
1464	K02414 flagellar hook-length control protein FliK	CATCATTAGA[A/G]AAAGGTGAAG	1	1753717	A	A	G	3569-08
1464	K02414 flagellar hook-length control protein FliK	TCATAAAATC[C/T]GCTCAGAAAG	1	1753741	C	C	T	3569-08
1464	K02414 flagellar hook-length control protein FliK	CAGTGAAGAA[A/G]GCTTGCCAGT	1	1753767	G	G	A	3569-08
1464	K02414 flagellar hook-length control protein FliK	GTTTAGCGCC[A/G]GCGAAGTGGA	1	1753794	G	A	G	3569-08
1464	K02414 flagellar hook-length control protein FliK	ACAGAGGCAG[C/T]CCTAGAGGCT	1	1753856	C	T	C	3569-08
1464	K02414 flagellar hook-length control protein FliK	GTGACTCAGA[A/C]TGAAGGTGAC	1	1753895	C	C	A	3569-08
1466	flagellum-specific ATP synthase	TCTCGATTGG[G/T]GCCTACAAAC	1	1754857	G	T	G	3569-08
1466	flagellum-specific ATP synthase	TGTGTCGTAA[A/G]AATCAAGACT	1	1754881	A	A	G	3569-08
1466	flagellum-specific ATP synthase	AAGCGGTTCG[A/G]CAGATCCTTT	1	1754905	A	A	G	3569-08
1466	flagellum-specific ATP synthase	CCGATGCAGG[A/G]CACTATCCGG	1	1754998	G	G	A	3569-08
1466	flagellum-specific ATP synthase	TTGCCAAACT[A/G]CCGGCACTGG	1	1755166	G	G	A	3569-08
1466	flagellum-specific ATP synthase	AAGGTTATCC[A/G]CCATCGGTGT	1	1755187	A	A	G	3569-08
1466	flagellum-specific ATP synthase	CCGTTGGAGA[A/G]CCCCCGGCGA	1	1755211	G	G	A	3569-08
1466	flagellum-specific ATP synthase	AATTTATCGA[A/G]GAGATCCTCG	1	1755418	G	G	A	3569-08
1466	flagellum-specific ATP synthase	AGCGGGGACG[C/T]GAAGTCAAAG	1	1755439	T	T	C	3569-08
1466	flagellum-specific ATP synthase	CCCGAGGCAC[C/T]ACAGCGCAAG	1	1755484	T	T	C	3569-08
1466	flagellum-specific ATP synthase	GCTTGTTTGC[A/C]GGTTCCGGTG	1	1755535	C	C	A	3569-08
1466	flagellum-specific ATP synthase	GCATCAAGGC[A/G]ATTAACGGTT	1	1755586	A	G	A	3569-08
1466	flagellum-specific ATP synthase	GCGCTTCACT[C/T]AACGCTATAC	1	1755655	T	T	C	3569-08
1467	flagellar assembly protein H	AGTCGAGCGT[C/T]AGCTATCGGA	1	1756114	C	C	T	3569-08
1467	flagellar assembly protein H	TTGAAGCGGG[C/T]GAGTCGAGCG	1	1756126	C	C	T	3569-08
1467	flagellar assembly protein H	TAAGTCGCGG[C/T]GATGTACAGA	1	1756147	C	C	T	3569-08
1467	flagellar assembly protein H	TCAGCGAGCC[A/T]GCCTTAAGTC	1	1756162	A	A	T	3569-08
1467	flagellar assembly protein H	GTAACTGGAC[G/T]CTACTCAGCG	1	1756177	T	T	G	3569-08
1467	flagellar assembly protein H	ATGTGGAGAT[C/T]ATTCGCCAAG	1	1756225	T	T	C	3569-08
1467	flagellar assembly protein H	CTGCCGATTG[C/T]AGGGCACGCG	1	1756271	C	C	T	3569-08
1467	flagellar assembly protein H	TGCAAACCAA[C/T]CCACAAGTGA	1	1756324	C	C	T	3569-08
1467	flagellar assembly protein H	AGCTGGTGGA[C/T]ATGGTACTCG	1	1756375	C	C	T	3569-08
1467	flagellar assembly protein H	AGTTTGCTCA[A/G]CCCCTTGATC	1	1756420	G	G	A	3569-08
1467	flagellar assembly protein H	CGAAGGGCAA[G/T]CCTTAATTCA	1	1756476	G	G	T	3569-08
1467	flagellar assembly protein H	GTTTCCAAGC[C/T]GGTCATCAAG	1	1756531	T	T	C	3569-08
1468	flagellar motor switch protein G	ATACACTGCG[C/T]GAGAAGATCT	1	1757112	C	C	T	3569-08
1468	flagellar motor switch protein G	CAGACGATAC[A/G]CTGCGCGAGA	1	1757118	A	A	G	3569-08	M66-2
1468	flagellar motor switch protein G	TCGAGAACTT[A/G]GTCGAAGTCG	1	1757208	G	A	G	3569-08	M66-2
1468	flagellar motor switch protein G	TGGAGAAACA[A/G]TTCGCGGGTC	1	1757382	G	G	A	3569-08	M66-2
1468	flagellar motor switch protein G	TGCGTATCGC[C/T]AACTTGGAAG	1	1757442	C	C	T	3569-08	M66-2
1468	flagellar motor switch protein G	TGTCGTACCT[C/T]GAGCCGGATC	1	1757517	T	T	C	3569-08
1468	flagellar motor switch protein G	TGGTTGCGGC[A/G]TTGGGGGCGG	1	1757673	G	G	A	M66-2
1468	flagellar motor switch protein G	CCAACATTGG[C/T]ATGGGCAGTG	1	1757715	T	T	C	3569-08
1468	flagellar motor switch protein G	CAGCGGTGCA[C/T]CGTGCCTTTT	1	1757757	C	T	C	3569-08
1468	flagellar motor switch protein G	TGTCAGCGGT[A/G]CATCGTGCCT	1	1757760	G	G	A	3569-08
1468	flagellar motor switch protein G	GGGTGGGTAG[C/T]GCCATGGCAC	1	1757808	T	T	C	3569-08	M66-2
1468	flagellar motor switch protein G	ACAGGTACAG[A/C]GGGTGGGTAG	1	1757819	A	A	C	3569-08	M66-2
1471	flagellar regulatory protein C	TTCTTGATAC[A/G]TTGGCCGAAT	1	1760230	G	G	A	M66-2
1471	flagellar regulatory protein C	GTGAGCTGCG[C/T]GACCAAGAGT	1	1760260	C	C	T	M66-2
1471	flagellar regulatory protein C	TGGGTGGTGA[A/G]CTGCGCGACC	1	1760266	G	G	A	M66-2
1471	flagellar regulatory protein C	CAGGTTTGGG[G/T]GGTGAGCTGC	1	1760272	G	T	G	M66-2
1471	flagellar regulatory protein C	TTGCAGAGCC[A/C]GAAGTGTTTA	1	1760338	C	C	A	M66-2
1471	flagellar regulatory protein C	GGCATGATGC[C/T]AGCAGCTTAC	1	1760407	C	C	T	M66-2
1476	flagellar capping protein	TGTCTCCGCG[A/G]CGGCCACCAC	1	1766887	G	G	A	3569-08	C6706	M66-2	N16961
1481	conserved hypothetical protein	TTCGCCACAG[C/T]TTGCCGTATG	1	1771961	T	T	C	3569-08	M66-2
1496	conserved hypothetical protein	CCGCGACAAT[C/T]AGCGCTCGCC	1	1784160	C	C	T	3569-08
1514	GTP-dependent nucleic acid-binding protein EngD	CAAACTTACT[A/T]CCGCAGGCGT	1	1801790	A	A	T	CIRS101
1522	flagellar hook-associated protein FlgL	CAAGATGAAT[C/T]CGGCAACTAT	1	1807152	C	C	T	2010V-1014
1523	flagellar hook-associated protein FlgK	CACTTTCAAC[A/G]CCATTTTGGC	1	1807582	A	A	G	3569-08
1523	flagellar hook-associated protein FlgK	ACACTTTCAA[C/T]ACCATTTTGG	1	1807583	C	C	T	3569-08
1523	flagellar hook-associated protein FlgK	GACACTTTCA[A/T]CACCATTTTG	1	1807584	A	A	T	3569-08
1523	flagellar hook-associated protein FlgK	CGACACTTTC[A/T]ACACCATTTT	1	1807585	A	A	T	3569-08
1523	flagellar hook-associated protein FlgK	ACGACACTTT[C/T]AACACCATTT	1	1807586	C	C	T	3569-08
1523	flagellar hook-associated protein FlgK	GAACACATTC[C/T]GTACTTGATG	1	1808574	C	C	T	C6706
1523	flagellar hook-associated protein FlgK	GATGAACACA[G/T]TCCGTACTTG	1	1808577	T	T	G	3569-08
1539	conserved hypothetical protein	TCAACAGTAT[C/T]CGTACCCAAG	1	1821576	C	C	T	3569-08
1539	conserved hypothetical protein	AAGAAGGCGG[G/T]GTGATAGTGA	1	1821690	G	G	T	3569-08
1539	conserved hypothetical protein	AGGGACTATG[C/T]TGCGCCAAGA	1	1821707	T	C	T	3569-08
1539	conserved hypothetical protein	TACTGACAGG[A/G]ACTATGCTGC	1	1821714	A	G	A	3569-08
1539	conserved hypothetical protein	CGCAGCAGGG[C/G]GATTTTGCCT	1	1821783	G	G	C	3569-08
1539	conserved hypothetical protein	GCCGTGGATT[C/T]AAAGTGGTGG	1	1821834	C	C	T	3569-08
1539	conserved hypothetical protein	AGTTTCAGCG[C/T]CGTGGATTCA	1	1821843	C	C	T	3569-08
1539	conserved hypothetical protein	TTGCGGTGAC[C/T]TCGTTTGTCG	1	1821927	T	C	T	3569-08
1540	conserved hypothetical protein	GCAAGAATCT[C/T]AGCTTTGTCT	1	1822783	C	C	T	3569-08
1540	conserved hypothetical protein	TGACCCTAAA[A/G]CCGGAGCGGA	1	1822831	G	G	A	3569-08
1540	conserved hypothetical protein	TGTGTTTGAT[A/C]AAAACAGGCA	1	1822984	A	A	C	3569-08
1540	conserved hypothetical protein	AGTGATGACA[C/T]ACTTACCGTG	1	1823011	C	C	T	3569-08
1540	conserved hypothetical protein	CCGTGAAGTT[A/G]CGCTGGCCGT	1	1823029	G	G	A	3569-08
1540	conserved hypothetical protein	AATGATGCTG[G/T]GTGAGCCGCA	1	1823113	G	G	T	3569-08
1540	conserved hypothetical protein	GATGCTGCGG[A/G]AGCCGCAACA	1	1823116	G	G	A	3569-08
1540	conserved hypothetical protein	CACCATGGAT[C/T]GGTCGTATTC	1	1823215	C	C	T	3569-08
1540	conserved hypothetical protein	CATGGATCTC[C/T]CGTATTCACG	1	1823218	T	T	C	3569-08
1540	conserved hypothetical protein	TAACAAAGTC[A/C]CAAAGTGAGA	1	1823311	A	A	C	3569-08
1543	ferric vibriobactin receptor	AGCAGCCTCG[C/T]ATGATTGGTG	1	1832211	C	C	T	3569-08
1543	ferric vibriobactin receptor	ATACGCTTGA[C/T]CAACTTAAAC	1	1832232	C	C	T	3569-08
1543	ferric vibriobactin receptor	AATAATACGC[C/T]TGACCAACTT	1	1832236	T	T	C	3569-08
1543	ferric vibriobactin receptor	CAATAATACG[C/G]TTGACCAACT	1	1832237	C	C	G	3569-08
1543	ferric vibriobactin receptor	ATCTCTCAAC[C/G]AATAATACGC	1	1832247	C	C	G	3569-08
1543	ferric vibriobactin receptor	GCTTTATCTC[A/T]CAACCAATAA	1	1832252	T	T	A	3569-08
1543	ferric vibriobactin receptor	ACGCTTTATC[C/T]CTCAACCAAT	1	1832254	C	T	C	3569-08
1543	ferric vibriobactin receptor	AACGCTTTAT[A/C]TCTCAACCAA	1	1832255	C	C	A	3569-08
1543	ferric vibriobactin receptor	CAACGCTTTA[C/T]CTCTCAACCA	1	1832256	C	T	C	3569-08
1543	ferric vibriobactin receptor	CTGATAAAAC[A/C]ACGCTTTATC	1	1832265	A	A	C	3569-08
1543	ferric vibriobactin receptor	GATTCTGATA[A/G]AACAACGCTT	1	1832269	A	A	G	3569-08
1543	ferric vibriobactin receptor	ATGTTGGTCT[A/G]CTTTATGATT	1	1832457	G	G	A	3569-08
1543	ferric vibriobactin receptor	AGCTGCCTCG[A/T]GCACCGAAAA	1	1832487	A	A	T	3569-08
1543	ferric vibriobactin receptor	CTGAAATCGG[A/G]TCACGTTGGT	1	1832589	A	A	G	3569-08
1543	ferric vibriobactin receptor	CGAGCACTTA[C/T]GGCGCTGAAA	1	1832604	C	C	T	3569-08
1543	ferric vibriobactin receptor	TTGATGAAGC[A/G]AGCACTTACG	1	1832613	A	G	A	3569-08
1543	ferric vibriobactin receptor	TGTTTATCGC[A/T]AACCTTGATG	1	1832628	A	T	A	3569-08
1543	ferric vibriobactin receptor	TTACAATGCG[A/G]GTGGGGCAGG	1	1832831	G	A	G	3569-08
1543	ferric vibriobactin receptor	CAGCGTATTT[C/T]TGCCTAAGCT	1	1832909	T	T	C	3569-08
1543	ferric vibriobactin receptor	AAGCCAAATC[C/T]GTTTTTGCGG	1	1833048	C	C	T	3569-08
1543	ferric vibriobactin receptor	AATCTTCACA[A/G]GATGATATGT	1	1833111	G	G	A	3569-08
1543	ferric vibriobactin receptor	TAGCGTGAAT[A/G]CGCTGATTGG	1	1833146	A	A	G	3569-08
1543	ferric vibriobactin receptor	TGGATGGTAG[C/T]GTGAATACGC	1	1833153	C	C	T	3569-08
1543	ferric vibriobactin receptor	GTAAAGAATT[C/T]CATATCGAAC	1	1833195	C	C	T	3569-08
1543	ferric vibriobactin receptor	CTTCCGCACT[C/G]GATGGTTTTA	1	1833450	G	G	C	3569-08
1543	ferric vibriobactin receptor	AGCAGAAGCG[C/G]GATAGTTTTG	1	1833552	G	G	C	3569-08
1544	conserved hypothetical protein	AGCGATTTTG[A/G]CGCAACGAAT	1	1835018	G	G	A	3569-08	C6706	M66-2	MJ-1236	N16961
1547	K01533 Cu2+-exporting ATPase	AAACAACGCA[A/G]TTAGTCCAGT	1	1840258	A	A	G	M66-2
1550	K09973 hypothetical protein	ACTGGTGAGT[G/T]ATCGATGAAT	1	1845278	G	G	T	3569-08
1555	GGDEF family protein	TGGTTTTTTT[G/T]TAACGAGCTT	1	1849499	T	G	T	2010V-1014
1555	GGDEF family protein	TTGGTTTTTT[G/T]GTAACGAGCT	1	1849500	G	T	G	2010V-1014
1556	uracil phosphoribosyltransferase	ATGCTGGCAA[C/T]TGGCGGCTCG	1	1850127	T	C	T	N16961
1561	acyl-CoA dehydrogenase	CTTTAGGCCC[A/G]TGAGCTGCTG	1	1854952	G	G	A	M66-2
1561	acyl-CoA dehydrogenase	CTGTGCCTTG[C/T]CCAACGCATC	1	1855268	T	T	C	3569-08	M66-2
1568	conserved hypothetical protein	ATTGTTGATA[A/G]CGGCGGCGGG	1	1863549	G	G	A	3569-08
1570	K13727 phenolic acid decarboxylase	TTAACTGCCC[A/C]CCCAGTGAGC	1	1864214	C	C	A	3569-08
1570	K13727 phenolic acid decarboxylase	ATAGCTTTGC[G/T]ACCTTGATTT	1	1864271	G	G	T	3569-08
1570	K13727 phenolic acid decarboxylase	ACCGTGATGC[C/T]GGGCCTATCT	1	1864310	C	C	T	3569-08
1570	K13727 phenolic acid decarboxylase	ATGACCATCT[C/T]CCTCTTATGG	1	1864337	C	C	T	3569-08
1570	K13727 phenolic acid decarboxylase	GCGTCGCTCT[C/T]ACCTTAAACT	1	1864439	C	C	T	3569-08
1570	K13727 phenolic acid decarboxylase	CCAGCGTCGC[A/T]CTCACCTTAA	1	1864442	T	T	A	3569-08
1570	K13727 phenolic acid decarboxylase	CTGAGCCAAC[C/T]GGAACCAGCG	1	1864457	T	T	C	3569-08
1572	K04075 tRNA(Ile)-lysidine synthase	AGCTGTGTGC[A/T]GAACAAGAAG	1	1866068	A	A	T	3569-08
1572	K04075 tRNA(Ile)-lysidine synthase	CTGAGCTGTG[C/T]GCAGAACAAG	1	1866071	T	T	C	3569-08
1572	K04075 tRNA(Ile)-lysidine synthase	CTGTGCAACG[C/T]AGTGCTGAGC	1	1866086	T	T	C	3569-08
1572	K04075 tRNA(Ile)-lysidine synthase	AAGCTGTGCA[A/G]CGTAGTGCTG	1	1866089	A	A	G	3569-08
1572	K04075 tRNA(Ile)-lysidine synthase	TTCGCCAAGC[G/T]GTGCAACGTA	1	1866095	G	T	G	3569-08
1572	K04075 tRNA(Ile)-lysidine synthase	ATGCCCCGTT[C/T]GCCGAGGGAC	1	1866281	T	T	C	3569-08
1572	K04075 tRNA(Ile)-lysidine synthase	CTTATGCCCC[G/T]TTTGCCGAGG	1	1866284	T	G	T	3569-08
1572	K04075 tRNA(Ile)-lysidine synthase	TATTGAGAAA[C/T]TGGCGCGAGA	1	1866445	T	C	T	3569-08
1572	K04075 tRNA(Ile)-lysidine synthase	ATATGTACAG[C/T]TGGATGTGGC	1	1866478	T	C	T	3569-08
1572	K04075 tRNA(Ile)-lysidine synthase	GTGGGCGCAG[C/T]ATTGCCAGCG	1	1866535	T	T	C	3569-08	M66-2
1572	K04075 tRNA(Ile)-lysidine synthase	GAATGCCGAT[A/C]AGTGGGCGCA	1	1866547	A	C	A	3569-08
1572	K04075 tRNA(Ile)-lysidine synthase	TTGGGATGTG[A/G]CCGCGGTTCA	1	1866589	A	A	G	3569-08
1572	K04075 tRNA(Ile)-lysidine synthase	GTGGATTCGC[A/G]AGTTCTGCTT	1	1866642	A	A	G	3569-08
1572	K04075 tRNA(Ile)-lysidine synthase	GATCTCTATC[C/T]CCACTTTGTG	1	1866717	C	T	C	3569-08
1573	acetyl-CoA carboxylase carboxyltransferase subunit alpha	TGGCCGATCT[A/G]GATGCACTGG	1	1866942	G	G	A	3569-08
1573	acetyl-CoA carboxylase carboxyltransferase subunit alpha	CAGAGAATGT[A/C]AAAGCCACGC	1	1866975	A	A	C	3569-08
1573	acetyl-CoA carboxylase carboxyltransferase subunit alpha	AAGCGATGGG[G/T]CTGATTGCTC	1	1867077	T	T	G	3569-08
1573	acetyl-CoA carboxylase carboxyltransferase subunit alpha	TGCCAGTCAT[A/C]TGTAACGTGG	1	1867245	A	A	C	3569-08
1573	acetyl-CoA carboxylase carboxyltransferase subunit alpha	AAGCGCTGCG[C/T]TTGATGGAAA	1	1867398	T	T	C	3569-08
1573	acetyl-CoA carboxylase carboxyltransferase subunit alpha	CGCGTCATCC[A/G]CAACGTCCTT	1	1867623	G	G	A	3569-08
1575	ribonuclease HII	AGCAGCATGG[A/G]GTGATTGAGC	1	1871465	G	A	G	3569-08
1575	ribonuclease HII	AGCACAAAGG[C/T]TACCCAACCG	1	1871507	T	T	C	3569-08
1575	ribonuclease HII	CGTTGGATAA[A/G]CAATATCCTC	1	1871543	A	A	G	3569-08
1575	ribonuclease HII	TCCCAATGGA[A/G]GCGCAAGCCG	1	1871645	G	G	A	3569-08
1575	ribonuclease HII	AGGGTTGCGC[A/G]TTCAGCCTGA	1	1871701	A	A	G	3569-08
1575	ribonuclease HII	GCGCCGTCGC[A/G]GGGTTGCGCA	1	1871711	G	A	G	3569-08
1575	ribonuclease HII	GCAGCGCGCC[A/G]TCGCAGGGTT	1	1871716	G	G	A	3569-08
1575	ribonuclease HII	GGCGCTGTTC[A/G]CCGCAAGAAA	1	1871777	G	G	A	3569-08
1575	ribonuclease HII	GAGATTCAGG[A/T]AAAAGCCTTA	1	1871811	A	T	A	3569-08
1575	ribonuclease HII	ACGCTTAGCC[C/T]TGTTTCCTGA	1	1871830	T	C	T	3569-08
1575	ribonuclease HII	TCGGCCGATT[A/G]TGGGCTTGAA	1	1871878	A	A	G	3569-08
1575	ribonuclease HII	TCACGGCAGC[A/G]GTGATCCTTG	1	1871906	G	A	G	3569-08
1575	ribonuclease HII	GCGCGGCCCA[C/T]TGGTGGGGGA	1	1871932	T	C	T	3569-08
1575	ribonuclease HII	CCTTGATTGC[A/T]GGAGTGGATG	1	1871960	T	T	A	3569-08
1576	lipid-A-disaccharide synthase	AAGATCATTG[C/T]ACCGTCGACA	1	1872200	C	C	T	3569-08
1576	lipid-A-disaccharide synthase	TGCTGCAAGA[G/T]CATTGCACCG	1	1872206	T	T	G	3569-08
1576	lipid-A-disaccharide synthase	GGGAGAGGAA[C/T]TGGTGAAAGA	1	1872229	T	C	T	3569-08
1576	lipid-A-disaccharide synthase	CGGGAGAGGA[A/G]CTGGTGAAAG	1	1872230	A	A	G	3569-08
1576	lipid-A-disaccharide synthase	TGGCGGGAGA[A/G]GAACTGGTGA	1	1872233	G	G	A	3569-08
1576	lipid-A-disaccharide synthase	TCTTGGCGGG[A/G]GAGGAACTGG	1	1872236	G	A	G	3569-08
1576	lipid-A-disaccharide synthase	CTTTGCCGAA[C/T]ATCTTGGCGG	1	1872248	T	T	C	3569-08
1576	lipid-A-disaccharide synthase	CCTTTACGGC[C/T]TTTTTGGCCA	1	1872296	T	C	T	3569-08
1576	lipid-A-disaccharide synthase	GCGTGAATGC[A/C]TTTACGGCCT	1	1872305	C	C	A	3569-08
1576	lipid-A-disaccharide synthase	GTTATCGCGT[C/G]AATGCCTTTA	1	1872311	G	G	C	3569-08
1576	lipid-A-disaccharide synthase	TTAAACGCCC[G/T]ATGGTGGTCG	1	1872332	T	T	G	3569-08
1576	lipid-A-disaccharide synthase	TGGTGAATGC[C/T]AAACGTCGTG	1	1872491	T	T	C	3569-08
1576	lipid-A-disaccharide synthase	TTGTGGTGGC[C/T]TTGGTGAATG	1	1872503	T	C	T	3569-08
1576	lipid-A-disaccharide synthase	TCGCGGAGCC[C/T]TTTATCGCCA	1	1872563	T	C	T	3569-08
1576	lipid-A-disaccharide synthase	GCCGTGGCAG[C/T]GAAATGAAGA	1	1872587	T	T	C	3569-08
1576	lipid-A-disaccharide synthase	TGCCGGGCAG[C/T]CGTGGCAGTG	1	1872596	C	C	T	3569-08
1576	lipid-A-disaccharide synthase	CGTTAGCGTC[C/T]GATAAGTTAG	1	1872668	C	C	T	3569-08
1576	lipid-A-disaccharide synthase	TGTTGGCCTT[C/T]CTTCCATTTG	1	1872758	C	C	T	3569-08
1576	lipid-A-disaccharide synthase	GCATTTAGTG[C/T]TGGCCTTCCT	1	1872766	T	T	C	3569-08
1576	lipid-A-disaccharide synthase	ATGGCATTGC[C/T]GCGGCGACGC	1	1872785	C	C	T	3569-08
1576	lipid-A-disaccharide synthase	GCCGCTTGCC[A/G]CGCCTGCTGA	1	1872977	G	G	A	3569-08
1576	lipid-A-disaccharide synthase	GCATCGGTGG[A/G]CCGAAAATGA	1	1873067	G	G	A	3569-08
1576	lipid-A-disaccharide synthase	CTGAGTTTGT[C/G]GGCATCGGTG	1	1873079	G	C	G	3569-08
1577	UDP-N-acetylglucosamine acyltransferase	CTGAGCAATA[C/T]CCTAGTGTGA	1	1873410	C	C	T	3569-08
1577	UDP-N-acetylglucosamine acyltransferase	TTGAAGCAGC[A/C]AAGGCTGAGA	1	1873443	A	C	A	3569-08
1577	UDP-N-acetylglucosamine acyltransferase	CCGCCATTCA[C/T]CAGTTCTGCC	1	1873659	C	C	T	3569-08
1577	UDP-N-acetylglucosamine acyltransferase	TGTCCGCCAT[C/T]CACCAGTTCT	1	1873662	C	T	C	3569-08
1577	UDP-N-acetylglucosamine acyltransferase	GCATGTCCGC[C/T]ATTCACCAGT	1	1873665	C	C	T	3569-08
1577	UDP-N-acetylglucosamine acyltransferase	GTGGCATGTC[C/T]GCCATTCACC	1	1873668	C	C	T	3569-08
1577	UDP-N-acetylglucosamine acyltransferase	TTGTGGGTGG[C/T]ATGTCCGCCA	1	1873674	C	C	T	3569-08
1577	UDP-N-acetylglucosamine acyltransferase	ACGCGACCTT[A/G]GCGGGTCACG	1	1873716	G	A	G	3569-08
1577	UDP-N-acetylglucosamine acyltransferase	CCCACGTTGC[G/T]CATGACTGTG	1	1873767	G	G	T	3569-08
1577	UDP-N-acetylglucosamine acyltransferase	CTGAGCTGCT[A/G]TCGCACGTTG	1	1874004	A	A	G	3569-08
1577	UDP-N-acetylglucosamine acyltransferase	TCGGTGAAGG[C/T]ACTGAGCTGC	1	1874016	T	T	C	3569-08
1577	UDP-N-acetylglucosamine acyltransferase	CAACTTCCGT[C/T]GTGGAAGAGG	1	1874100	C	C	T	3569-08
1578	(3R)-hydroxymyristoyl-ACP dehydratase	GCGTGGCCAA[A/G]GTCGATGGTG	1	1874197	G	A	G	3569-08
1578	(3R)-hydroxymyristoyl-ACP dehydratase	TCAACTGATG[A/G]TTGAAGTTGA	1	1874256	G	G	A	3569-08	M66-2
1578	(3R)-hydroxymyristoyl-ACP dehydratase	AAGAAGGTAA[A/G]TACCTGATTG	1	1874485	G	G	A	3569-08
1579	UDP-3-O-	ACCGTATTGA[A/C]GATATGCATA	1	1874761	C	C	A	3569-08
1579	UDP-3-O-	TTGCCGATGG[C/G]GTGACCATCA	1	1874887	G	G	C	3569-08
1579	UDP-3-O-	TCGAAATTGC[C/T]GATGGGGTGA	1	1874893	C	C	T	3569-08
1579	UDP-3-O-	GACATATCGA[A/G]ATTGCCGATG	1	1874899	A	A	G	3569-08
1579	UDP-3-O-	TGATTAACGG[A/C]CATATCGAAA	1	1874908	C	A	C	3569-08
1579	UDP-3-O-	TTATTGGTGG[C/T]GCTAGCGTGA	1	1874926	C	C	T	3569-08
1579	UDP-3-O-	AAGTTAGGTC[A/T]CAACGTTTCG	1	1875392	A	A	T	3569-08
1579	UDP-3-O-	CATGGTGAAA[A/G]CCAGTGAGCG	1	1875546	A	A	G	3569-08
1580	outer membrane protein OmpH	GAAGTCGTTT[G/T]GCAAAAGATG	1	1876106	G	T	G	2010EL-1792	2010EL-1798	2010EL-1961	2010EL-2010H	2010EL-2010N	2011EL-1089	2011EL-1133	2011V-1021	2010EL-1786
1594	thiamine monophosphate kinase	GCTTGTTGCC[G/T]CTGTCTAAAG	1	1891659	T	T	G	3569-08	M66-2
1598	riboflavin synthase subunit alpha	TGGATGTATT[A/G]GCACGTTACA	1	1894914	G	A	G	3569-08	C6706	M66-2	MJ-1236	N16961
1601	gamma-glutamyl phosphate reductase	GCCTGCACAA[A/G]ATGTGCAAAG	1	1897781	A	A	G	2010EL-1749
1601	gamma-glutamyl phosphate reductase	GGCCTGCACA[A/T]AATGTGCAAA	1	1897782	A	A	T	2010EL-1749
1601	gamma-glutamyl phosphate reductase	GGGCCTGCAC[A/G]AAATGTGCAA	1	1897783	A	A	G	2010EL-1749
1609	ribosomal protein S6 modification protein	GAGAAAAATG[A/G]CCAGTAAAAG	1	1907227	G	G	A	C6706
1614	conserved hypothetical protein	TCTTTATATT[C/G]AAGGTAAGAG	1	1912046	C	C	G	2010EL-1749
1614	conserved hypothetical protein	CAATCTTTAT[A/G]TTCAAGGTAA	1	1912049	A	A	G	2010EL-1749
1614	conserved hypothetical protein	AACAATCTTT[A/G]TATTCAAGGT	1	1912051	A	A	G	2010EL-1749
1635	K01766 cysteine sulfinate desulfinase	TCGCAAATCG[A/G]ATATTCGCGT	1	1931367	G	G	A	3569-08
1638	murein transglycosylase A	TAACGATCGT[A/G]CTCAGCAATA	1	1934076	G	G	A	M66-2
1641	exodeoxyribonuclease V, 67 kDa subunit	CTCAAATTGT[A/G]TTGCGATAAC	1	1936753	A	A	G	2010EL-1792	2010EL-1798	2010EL-1961	2010EL-2010H	2010EL-2010N	2011EL-1089	2011EL-1133	2011V-1021	2010EL-1786
1650	ribosomal protein S6 modification enzyme	ATCATCAAAA[A/G]CTCCCTTCCC	1	1953392	A	A	G	3569-08	C6706	CIRS101	M66-2	MJ-1236	N16961
1655	beta-D-galactosidase	TGAGGCCAAT[C/T]TCGAAACCCA	1	1959496	T	C	T	C6706
1658	conserved hypothetical protein	CATCAGTGTG[G/T]ATCTTCCCGA	1	1964047	G	G	T	3569-08	M66-2
1658	conserved hypothetical protein	GATCTTCCCG[A/C]GCAGGCAGTG	1	1964059	C	C	A	3569-08	M66-2
1658	conserved hypothetical protein	CAACCACATA[C/T]ATCGAAGAAA	1	1964395	T	T	C	3569-08	M66-2
1658	conserved hypothetical protein	CAAAATGCAC[C/T]CCAACCCTGT	1	1964545	T	T	C	3569-08	M66-2
1658	conserved hypothetical protein	TCCAACCCTG[C/T]ATTTCTGTAC	1	1964557	C	C	T	3569-08	M66-2
1658	conserved hypothetical protein	CGCACCAGTC[C/T]CCTGCATTAC	1	1964737	T	T	C	3569-08	M66-2
1658	conserved hypothetical protein	ACCAGTCTCT[A/T]GCATTACTCG	1	1964740	T	T	A	3569-08	M66-2
1658	conserved hypothetical protein	GGGCATGACG[A/G]TCCTTTGCAT	1	1964803	G	G	A	3569-08	M66-2
1658	conserved hypothetical protein	TGACAAAATC[C/T]ACTGTGGGTA	1	1964854	T	T	C	3569-08	M66-2
1658	conserved hypothetical protein	TGTGGGTAAT[A/T]GGACCGGGCA	1	1964869	A	A	T	3569-08	M66-2
1658	conserved hypothetical protein	GATGACGGTT[C/T]TACATACTGG	1	1964993	C	C	T	3569-08	M66-2
1658	conserved hypothetical protein	CGGGTCATTG[C/T]AGTGAAGGCT	1	1965022	T	T	C	3569-08	M66-2
1658	conserved hypothetical protein	CGTCGCCCCC[A/T]CCTATCGAGA	1	1965100	A	A	T	3569-08	M66-2
1658	conserved hypothetical protein	CCCAGCCCCC[C/T]TTGTTAGCCG	1	1965178	T	T	C	3569-08	M66-2
1658	conserved hypothetical protein	TCCGCACAAT[C/T]CCTCACTTTG	1	1965202	C	C	T	3569-08	M66-2
1659	elongation factor G	GTGAGCTGCA[C/T]CTAGACATCA	1	1966275	C	C	T	3569-08	M66-2
1659	elongation factor G	CATTCCAAGT[G/T]GAGACTGACG	1	1966329	G	T	G	3569-08	M66-2
1659	elongation factor G	ATCCTAAGCA[C/T]GAATGTACTC	1	1966464	T	T	C	3569-08	M66-2
1659	elongation factor G	ACGTTCAAAC[A/T]GGTCACACTC	1	1966491	T	T	A	3569-08	M66-2
1659	elongation factor G	TGCACAAGCA[A/G]GTGACATCAT	1	1966532	G	G	A	N16961
1659	elongation factor G	ACAGCGCAAC[A/G]GGTAAAACTG	1	1966608	G	G	A	3569-08	M66-2
1659	elongation factor G	CTTCGTTCGT[A/C]TCTACTCAGG	1	1966658	A	A	C	3569-08	M66-2
1659	elongation factor G	AAGAATACCG[C/T]GAAATGATGA	1	1967013	T	T	C	3569-08	M66-2
1659	elongation factor G	CTCTACCTAT[C/T]GGCCGCGAAG	1	1967151	C	C	T	3569-08	M66-2
1660	DNA repair protein RadA	TAGTCGGTGG[C/T]GTGAAAGTGA	1	1968198	T	T	C	3569-08	M66-2
1660	DNA repair protein RadA	TGCAAATGGC[C/T]GATCAGGATG	1	1968231	T	T	C	3569-08	M66-2
1660	DNA repair protein RadA	CGCTAACCCA[A/C]GACGCGTTGC	1	1968314	A	A	C	3569-08	M66-2
1660	DNA repair protein RadA	AGATTCAAGC[G/T]TTGGTCGATT	1	1968345	T	T	G	3569-08	M66-2
1660	DNA repair protein RadA	CACTCTTAGT[C/T]GAGATTCAAG	1	1968357	C	C	T	3569-08	M66-2
1660	DNA repair protein RadA	TTCGTACACT[C/T]CGTAGTCATA	1	1968531	C	T	C	3569-08	M66-2
1660	DNA repair protein RadA	ATACAGACAG[C/T]CGTTTTCGTA	1	1968546	C	T	C	3569-08	M66-2
1660	DNA repair protein RadA	ATGGTGATAC[A/C]GACAGTCGTT	1	1968552	A	A	C	3569-08	M66-2
1660	DNA repair protein RadA	TGCTTGATGG[C/T]GATACAGACA	1	1968558	T	T	C	3569-08	M66-2
1660	DNA repair protein RadA	CGCGTTATGC[C/T]AAACAAAATA	1	1968669	C	C	T	3569-08	M66-2
1660	DNA repair protein RadA	AAGTGCGTGA[A/G]TCGGCCACGG	1	1968696	A	A	G	3569-08	M66-2
1660	DNA repair protein RadA	TGCAATCGTC[A/G]CCGGGGAGTG	1	1968723	G	G	A	3569-08	M66-2
1660	DNA repair protein RadA	TCGATTCGAT[C/T]CAAGTGATGC	1	1968756	C	C	T	3569-08	M66-2
1660	DNA repair protein RadA	TTTCCGGACA[A/G]ATGCCGACGT	1	1968927	A	A	G	3569-08	M66-2
1660	DNA repair protein RadA	ATCGCGTACT[C/T]GGCGGCGGAA	1	1969029	C	C	T	3569-08	M66-2
1660	DNA repair protein RadA	ATGCGGGAGC[C/T]CTTGAAGCGA	1	1969119	C	C	T	3569-08	M66-2
1662	phosphoserine phosphatase	ATGCACAGTC[C/T]AACACTCTAG	1	1972282	C	C	T	3569-08	M66-2
1662	phosphoserine phosphatase	TCGCCTCGGG[C/T]GGCTTTACCT	1	1972342	T	T	C	3569-08	M66-2
1662	phosphoserine phosphatase	GTTGGAAAGT[C/T]GCGATCGCCT	1	1972357	T	T	C	3569-08	M66-2
1662	phosphoserine phosphatase	AGCTGGTGGC[A/G]ACGCTGCATG	1	1972384	A	G	A	3569-08	M66-2
1662	phosphoserine phosphatase	GTTTACGTTT[A/G]CGAGTCAGTA	1	1972477	A	A	G	3569-08	M66-2
1662	phosphoserine phosphatase	TCTTAAAGCG[C/T]TAGAACTCGA	1	1972677	T	T	C	3569-08	M66-2
1662	phosphoserine phosphatase	AGCATGAAAC[C/T]ATTCTTAAAG	1	1972690	T	T	C	3569-08	M66-2
1664	purine nucleoside phosphorylase	TAGAAATGGA[A/G]GCGGCAGGCA	1	1973927	G	A	G	3569-08	M66-2
1664	purine nucleoside phosphorylase	CGGCCAAAGC[A/T]CGTGGCATTG	1	1974041	T	T	A	3569-08	M66-2
1664	purine nucleoside phosphorylase	AGATGGTAAA[A/G]GCTGCAGAAG	1	1974065	G	G	A	3569-08	M66-2
1664	purine nucleoside phosphorylase	TGAAAAAGAT[C/T]ATCCGCGTCG	1	1974215	C	C	T	3569-08	M66-2
1665	K01839 phosphopentomutase	AGTTCTGGAG[C/T]TGATGCAGGA	1	1974776	T	T	C	3569-08	M66-2
1665	K01839 phosphopentomutase	GAAGTTCTGG[A/C]GTTGATGCAG	1	1974778	A	A	C	3569-08	M66-2
1665	K01839 phosphopentomutase	CTGAAGTTCT[A/G]GAGTTGATGC	1	1974780	G	G	A	3569-08	M66-2
1665	K01839 phosphopentomutase	TGCGGCGGCA[C/T]TGGAGTATTT	1	1974815	T	T	C	3569-08	M66-2
1665	K01839 phosphopentomutase	TAGAGCAGAT[C/T]AAACAAGCCG	1	1974912	T	T	C	3569-08	M66-2
1665	K01839 phosphopentomutase	GTCGAGTGGT[C/G]TCTATCGGTA	1	1975014	C	C	G	3569-08	M66-2
1665	K01839 phosphopentomutase	AGAAGCAAGG[C/T]CGAGTGGTCT	1	1975023	C	T	C	3569-08	M66-2
1665	K01839 phosphopentomutase	AAAAGTTGGT[C/G]GAAGAGAAGC	1	1975038	G	C	G	3569-08	M66-2
1665	K01839 phosphopentomutase	CGGTTGAGCC[A/C]CCTTCAGCCA	1	1975068	C	A	C	3569-08	M66-2
1665	K01839 phosphopentomutase	ATCGCCGTGA[C/T]TTGTCGGTTG	1	1975083	T	C	T	3569-08	M66-2
1665	K01839 phosphopentomutase	GACAATTTGC[C/T]CGTACCGGTA	1	1975104	C	C	T	3569-08	M66-2
1665	K01839 phosphopentomutase	TGCTGGAGCT[G/T]TGCCAAATCG	1	1975194	T	G	T	3569-08	M66-2
1665	K01839 phosphopentomutase	TTTGGTTTAG[A/C]TCGTCTGCTG	1	1975210	A	A	C	3569-08	M66-2
1665	K01839 phosphopentomutase	GCGCGCGGGT[C/T]TGGACGGATT	1	1975361	T	C	T	3569-08	M66-2
1665	K01839 phosphopentomutase	AGCTGTCATC[A/T]GGCAAAGATA	1	1975491	T	T	A	3569-08	M66-2
1665	K01839 phosphopentomutase	AAGAGTCGAC[C/G]GGACGTTTTG	1	1975566	G	G	C	3569-08	M66-2
1665	K01839 phosphopentomutase	AACTGCCGAA[C/T]CTTTCTAAGC	1	1975608	C	T	C	3569-08	M66-2
1665	K01839 phosphopentomutase	TTGGTGATGT[C/G]GGTTCTGATA	1	1975698	G	G	C	3569-08	M66-2
1666	thymidine phosphorylase	TTCATGCCCG[C/T]AATGAAGAGC	1	1975907	C	C	T	3569-08	M66-2
1666	thymidine phosphorylase	ACGCTGTCGG[C/T]TTTGATCAGT	1	1975976	T	C	T	3569-08	M66-2
1666	thymidine phosphorylase	CGACCGATCG[C/T]ATCGATTACG	1	1975994	C	C	T	3569-08	M66-2
1666	thymidine phosphorylase	GTGCCATCGG[C/T]ATGGCGGTGG	1	1976042	T	T	C	3569-08	M66-2
1666	thymidine phosphorylase	AGCTGAGATT[A/G]TTCGCCCAGT	1	1976104	A	A	G	3569-08	M66-2
1666	thymidine phosphorylase	AAGCCGCCGA[G/T]CGTTTTGGCA	1	1976189	T	T	G	3569-08	M66-2
1666	thymidine phosphorylase	CCAAAGATAC[C/T]GCGCAAGCGC	1	1976243	T	T	C	3569-08	M66-2
1666	thymidine phosphorylase	ATCCGCGTCT[A/G]CTGGAAGTCA	1	1976306	A	A	G	3569-08	M66-2
1666	thymidine phosphorylase	GCGAATACCG[C/T]AATCCGCGTC	1	1976318	C	C	T	3569-08	M66-2
1666	thymidine phosphorylase	CGTCCTCTGC[G/T]GGTAACGCGG	1	1976372	G	T	G	3569-08	M66-2
1666	thymidine phosphorylase	TGGCGTCCTC[A/T]GCTGGTAACG	1	1976375	T	T	A	3569-08	M66-2
1666	thymidine phosphorylase	TGCTGGCGTC[C/T]TCTGCTGGTA	1	1976378	T	C	T	3569-08	M66-2
1666	thymidine phosphorylase	CGATTTTAAC[C/T]GATATGAACC	1	1976402	C	C	T	3569-08	M66-2
1666	thymidine phosphorylase	CCACGGCGAT[C/T]TTAACCGATA	1	1976408	T	T	C	3569-08	M66-2
1666	thymidine phosphorylase	GCCAAACAGG[C/T]GATCTGGCTC	1	1976648	T	T	C	3569-08	M66-2
1666	thymidine phosphorylase	TCGGCCAAAC[A/T]GGTGATCTGG	1	1976651	A	A	T	3569-08	M66-2
1666	thymidine phosphorylase	TCCCCGGCTA[C/T]AACATTACCC	1	1976723	C	C	T	3569-08	M66-2
1688	glutamate synthase subunit alpha	TCAATGGTAC[C/T]AGGGCAATCG	1	2011635	C	C	T	2009V-1046	2009V-1116	2010V-1014	2011EL-1137
1689	glutamate synthase subunit beta	CCCGCAAGAT[A/G]CTGTGCGAAG	1	2012599	G	G	A	MJ-1236
1696	K07090	TGGTGATCAC[C/T]ATGTCTATGC	1	2018626	C	C	T	3569-08
1696	K07090	TTAGCAAAGG[G/T]CAGCGTTGGA	1	2018656	G	G	T	3569-08
1696	K07090	AAGTGGTGAT[C/T]AGCAAAGGGC	1	2018665	T	T	C	3569-08
1696	K07090	TGGCGGTAGG[C/T]GGATTTATCG	1	2018704	T	T	C	3569-08
1696	K07090	CCGCTCGCAC[C/T]AAGGTACTCA	1	2018800	C	C	T	3569-08
1696	K07090	TTGAAGCCAC[A/C]GCTCGCACCA	1	2018809	C	C	A	3569-08
1696	K07090	TTAGTTTAGT[G/T]GAAGCCACCG	1	2018818	G	T	G	3569-08
1696	K07090	CCTTCACGGT[A/G]GGTTTTGGTA	1	2018914	G	A	G	3569-08
1696	K07090	TCTTATTGGC[A/G]CCGACCACCA	1	2018977	A	A	G	3569-08
1696	K07090	TCGGAATTTC[A/G]CTCTATTTCT	1	2018995	G	G	A	3569-08
1696	K07090	GCCTTATCCC[A/C]CTGTTACTGC	1	2019016	C	C	A	3569-08
1696	K07090	TTGCTTGTAC[C/T]TTTGTCGGCG	1	2019088	T	T	C	3569-08
1696	K07090	TTGTGAGCCT[A/C]AAAGCGATGC	1	2019118	A	A	C	3569-08
1696	K07090	ATTTTGTGCG[C/T]AAGGGCGTTG	1	2019136	C	C	T	3569-08
1696	K07090	TTTCGGCCAC[A/G]CTCTATTTTG	1	2019151	G	G	A	3569-08
1696	K07090	CAGGGGTTCC[G/T]CCGACTCAAG	1	2019211	T	T	G	3569-08
1696	K07090	CCGCAGGGGT[G/T]CCTCCGACTC	1	2019214	T	T	G	3569-08
1696	K07090	TGGCCGCAGG[A/G]GTTCCTCCGA	1	2019217	G	G	A	3569-08
1696	K07090	CCTTGCTGGC[C/G]GCAGGGGTTC	1	2019223	G	C	G	3569-08
1700	carbamoyl phosphate synthase large subunit	ACGCCGCCTT[C/T]GCAACTTGTA	1	2024293	C	C	T	3569-08
1700	carbamoyl phosphate synthase large subunit	TCAAAAACCA[C/T]GAGTACACCT	1	2024413	C	C	T	3569-08
1700	carbamoyl phosphate synthase large subunit	CACGTCTGGT[C/T]AACAAAGTGC	1	2024464	T	T	C	3569-08
1700	carbamoyl phosphate synthase large subunit	ACGGTACTGC[A/G]GTGATTCTGG	1	2024503	G	A	G	3569-08
1700	carbamoyl phosphate synthase large subunit	CTCACGGTAC[A/T]GCAGTGATTC	1	2024506	T	T	A	3569-08
1700	carbamoyl phosphate synthase large subunit	AACAGCGTGT[A/G]GTGGATCTGG	1	2024566	G	A	G	3569-08
1700	carbamoyl phosphate synthase large subunit	AAGGTGGTCG[C/T]GCGCTACTTT	1	2024605	T	T	C	3569-08
1700	carbamoyl phosphate synthase large subunit	GCTCGGTTTA[C/T]CCTGAAGGTG	1	2024620	C	C	T	3569-08
1700	carbamoyl phosphate synthase large subunit	CAGAGTTGGG[C/T]TGTGGCTCGG	1	2024635	T	C	T	3569-08
1700	carbamoyl phosphate synthase large subunit	CTGAAGCCTA[C/T]GCTAAAGCAG	1	2024653	T	T	C	3569-08
1700	carbamoyl phosphate synthase large subunit	TGGGTGTGGG[G/T]GCCACGTTTG	1	2024674	G	T	G	3569-08
1700	carbamoyl phosphate synthase large subunit	CCGGTGAAGT[A/G]ATGGGTGTGG	1	2024686	A	G	A	3569-08
1700	carbamoyl phosphate synthase large subunit	AGTTCCCGGG[G/T]GTTGACCCAC	1	2024731	G	G	T	3569-08
1702	K00215 dihydrodipicolinate reductase	TACACCATGA[C/T]CGATGTGCTC	1	2029099	C	T	C	3569-08	M66-2
1709	cell division protein FtsQ	GCAAGAGAGT[A/G]TGCAGTCGAT	1	2038180	G	G	A	M66-2
1717	penicillin-binding protein 3	ACGGCAACGC[A/G]TGCAGCGGTA	1	2047940	G	G	A	2009V-1085	2009V-1096	2010EL-1749	2010EL-1792	2010EL-1798	2010EL-1961	2010EL-2010H	2010EL-2010N	2011EL-1089	2011EL-1133	2011V-1021	2010EL-1786
1717	penicillin-binding protein 3	CCTTAGGCAA[C/T]CATGGTAAAT	1	2048077	C	T	C	3569-08
1721	dihydrolipoamide acetyltransferase	GCCTAGGTGG[C/T]ATTGGCGGTA	1	2053368	C	C	T	3569-08	M66-2
1721	dihydrolipoamide acetyltransferase	CTAGCCTAGG[C/T]GGCATTGGCG	1	2053371	T	T	C	3569-08	M66-2
1721	dihydrolipoamide acetyltransferase	ACAAGAAAGG[C/T]ATCTACGAGC	1	2053479	T	T	C	3569-08	M66-2
1721	dihydrolipoamide acetyltransferase	ACATCGGTAT[C/T]GCAGTGGATA	1	2053539	C	C	T	3569-08	M66-2
1721	dihydrolipoamide acetyltransferase	TGTCTGACGA[C/T]GGCGAAAGCT	1	2053581	C	C	T	3569-08	M66-2
1721	dihydrolipoamide acetyltransferase	GCGACACAGG[C/T]ATGAAGATCA	1	2053671	T	T	C	3569-08	M66-2
1721	dihydrolipoamide acetyltransferase	AGCGCGACAC[A/T]GGTATGAAGA	1	2053674	A	A	T	3569-08	M66-2
1721	dihydrolipoamide acetyltransferase	GCTCTGGCCG[C/T]AAGAACCGTA	1	2053992	T	T	C	3569-08	M66-2
1721	dihydrolipoamide acetyltransferase	GTGAATTTGG[C/T]GTTAACCTAG	1	2054025	C	C	T	3569-08	M66-2
1721	dihydrolipoamide acetyltransferase	AGTACTCACA[C/T]GCTTCTCCAG	1	2054064	T	T	C	3569-08	M66-2
1721	dihydrolipoamide acetyltransferase	TCAAGCAGCG[A/G]CTCCTGCGGC	1	2054126	A	A	G	3569-08	M66-2
1721	dihydrolipoamide acetyltransferase	CTCAAGCAGC[A/G]ACTCCTGCGG	1	2054127	A	G	A	3569-08	M66-2
1721	dihydrolipoamide acetyltransferase	TCAAGCAGCA[C/G]CAGCACCTGC	1	2054159	C	G	C	3569-08	M66-2
1721	dihydrolipoamide acetyltransferase	CAAAGTGGCT[A/G]CAGGCGATAA	1	2054246	A	A	G	3569-08	M66-2
1721	dihydrolipoamide acetyltransferase	CCGGAACTCT[C/G]AAAGAGATCA	1	2054265	G	G	C	3569-08	M66-2
1721	dihydrolipoamide acetyltransferase	CACCTTTTGC[C/T]GGAACTCTGA	1	2054274	C	C	T	3569-08	M66-2
1721	dihydrolipoamide acetyltransferase	TGGAAGTACC[A/T]GCACCTTTTG	1	2054286	T	T	A	3569-08	M66-2
1721	dihydrolipoamide acetyltransferase	AAGGCGATAA[A/G]GCTTCTATGG	1	2054304	G	A	G	3569-08	M66-2
1721	dihydrolipoamide acetyltransferase	CTGCTCCGGC[C/T]GTTGCAGCAC	1	2054433	C	C	T	3569-08	M66-2
1721	dihydrolipoamide acetyltransferase	CTGCTGCTCC[A/G]GCCGTTGCAG	1	2054436	G	G	A	3569-08	M66-2
1721	dihydrolipoamide acetyltransferase	TTGCAGCACC[A/C]GTTCAAGCTG	1	2054472	C	C	A	3569-08	M66-2
1721	dihydrolipoamide acetyltransferase	CGCTGCGCCA[C/G]TTGCAGCACC	1	2054483	C	C	G	3569-08	M66-2
1721	dihydrolipoamide acetyltransferase	AAGTAGCCGG[C/T]GCTGCGCCAC	1	2054493	C	C	T	3569-08	M66-2
1723	transcriptional regulator PdhR	TGGATGCGAT[C/T]GTTTCGGGTC	1	2057902	C	C	T	3569-08	M66-2
1724	K01119 2',3'-cyclic-nucleotide 2'-phosphodiesterase	CGTGACTGAC[A/T]GAAAAAAACA	1	2059014	T	T	A	2010EL-1792	2010EL-1798	3569-08
1724	K01119 2',3'-cyclic-nucleotide 2'-phosphodiesterase	GTGACTGACA[G/T]AAAAAAACAA	1	2059015	G	G	T	2010EL-1792	2010EL-1798	3569-08
1724	K01119 2',3'-cyclic-nucleotide 2'-phosphodiesterase	TGACTGACAA[A/G]AAAAAACAAT	1	2059016	A	A	G	2010EL-1792	2010EL-1798	3569-08
1724	K01119 2',3'-cyclic-nucleotide 2'-phosphodiesterase	TCCGATGATG[A/G]GGCTTCAACG	1	2059312	A	A	G	3569-08	M66-2
1724	K01119 2',3'-cyclic-nucleotide 2'-phosphodiesterase	CGACGTTTGG[A/T]CTCGGTAATC	1	2059345	A	A	T	3569-08	M66-2
1724	K01119 2',3'-cyclic-nucleotide 2'-phosphodiesterase	TGGTCTCAAA[C/T]CTTAATCGCT	1	2059381	C	C	T	3569-08	M66-2
1724	K01119 2',3'-cyclic-nucleotide 2'-phosphodiesterase	AGTCCTTAAT[A/C]TCCTTAACTC	1	2059390	C	C	A	3569-08	M66-2
1724	K01119 2',3'-cyclic-nucleotide 2'-phosphodiesterase	AGGGCGCTCT[A/G]GCGGGTAACA	1	2059420	A	A	G	3569-08	M66-2
1724	K01119 2',3'-cyclic-nucleotide 2'-phosphodiesterase	GACCTTCACT[C/T]CCAACTCTCG	1	2059579	T	T	C	3569-08	M66-2
1724	K01119 2',3'-cyclic-nucleotide 2'-phosphodiesterase	TGATCCGCAG[A/G]GATGCGATTG	1	2059627	G	G	A	3569-08	M66-2
1724	K01119 2',3'-cyclic-nucleotide 2'-phosphodiesterase	TAAAGCCGTG[A/G]AATGGCGTGA	1	2059774	G	G	A	3569-08	M66-2
1724	K01119 2',3'-cyclic-nucleotide 2'-phosphodiesterase	CACCGAGCCT[C/T]AAATACGGCC	1	2059801	T	T	C	3569-08	M66-2
1724	K01119 2',3'-cyclic-nucleotide 2'-phosphodiesterase	CCTCTGACAG[A/G]AATGGAGTCG	1	2059920	A	A	G	3569-08	M66-2
1724	K01119 2',3'-cyclic-nucleotide 2'-phosphodiesterase	TTACGGTTTA[A/G]AATGACAGGC	1	2060223	G	G	A	3569-08	M66-2
1725	K07462 single-stranded-DNA-specific exonuclease	TGGCCGGATG[C/T]CTCAGTCAAA	1	2061061	C	C	T	3569-08	M66-2
1725	K07462 single-stranded-DNA-specific exonuclease	TCGACCTACG[C/T]CGCTGGCCGG	1	2061075	C	T	C	3569-08	M66-2
1725	K07462 single-stranded-DNA-specific exonuclease	TGATCGACGG[A/G]ATTGCGTTTA	1	2061099	A	A	G	3569-08	M66-2
1725	K07462 single-stranded-DNA-specific exonuclease	TTGAGCCGCT[A/G]TATAAAGGCT	1	2061135	A	A	G	3569-08	M66-2
1725	K07462 single-stranded-DNA-specific exonuclease	AAAAACTGGT[C/T]GGCGAAAAAC	1	2061171	C	C	T	3569-08	M66-2
1725	K07462 single-stranded-DNA-specific exonuclease	TGTTTGATGG[C/T]GAATTTAAAG	1	2061201	C	C	T	3569-08	M66-2
1725	K07462 single-stranded-DNA-specific exonuclease	CTGAACCCCT[A/G]TTTGATGGCG	1	2061210	G	G	A	3569-08	M66-2
1725	K07462 single-stranded-DNA-specific exonuclease	TACTGCGTGC[C/T]GGTGGCCCGT	1	2061246	T	T	C	3569-08	M66-2
1725	K07462 single-stranded-DNA-specific exonuclease	AGCAGCACTC[A/C]AAGGCATCAT	1	2061320	A	A	C	3569-08	M66-2
1725	K07462 single-stranded-DNA-specific exonuclease	TTTTTGCCGA[C/T]TGTTTGACCA	1	2061365	T	C	T	3569-08	M66-2
1725	K07462 single-stranded-DNA-specific exonuclease	AATTTTGAAC[A/G]TTTTTGCCGA	1	2061376	G	G	A	3569-08	M66-2
1731	fimbrial protein	AATGGATTAT[A/G]CTTGTAGTAC	1	2067740	A	A	G	2009V-1131
1735	dephospho-CoA kinase	GGTCGAAAAC[A/G]CTGCAAACCA	1	2072054	A	A	G	3569-08	M66-2
1738	K02621 topoisomerase IV subunit A	CAAAGGTCAT[A/G]ATGTGGATTG	1	2074184	A	G	A	M66-2
1738	K02621 topoisomerase IV subunit A	CATGGCGATT[C/T]GGCCTGTTAC	1	2075494	T	T	C	3569-08	C6706	CIRS101	M66-2	MJ-1236	N16961
1778	K06980	CGAGCAATCG[A/G]TGGACACGCA	1	2123387	A	A	G	3569-08	C6706	M66-2
1782	K09895 hypothetical protein	CATATCAAAG[C/T]CTGTGTATTG	1	2127296	C	T	C	3569-08	C6706	M66-2	N16961
1791	glycosyltransferase	AGTAATGCGG[C/T]AACCCTTGAA	1	2137827	T	T	C	3569-08	M66-2
1808	conserved hypothetical protein	TCGGCGTTTA[G/T]GCATGGATTT	1	2153816	G	G	T	C6706
1813	valyl-tRNA synthetase	AGAAAAACAC[A/G]TAAGACGTTT	1	2160649	A	A	G	2009V-1046	2009V-1116	2010V-1014	2011EL-1137	3500-05	3546-06	3569-08	3582-05	C6706	CIRS101	M66-2	MJ-1236	N16961
1814	K00018 glycerate dehydrogenase	GCGGAATTGG[C/T]GCAGATGAAC	1	2162087	C	C	T	3569-08
1814	K00018 glycerate dehydrogenase	ACTGTCCGCT[A/G]ACCGATGAAA	1	2162128	A	G	A	3569-08
1814	K00018 glycerate dehydrogenase	TGGGTACACG[C/T]CATTTGAACA	1	2162181	C	T	C	3569-08
1814	K00018 glycerate dehydrogenase	ATGGGTACAC[A/G]TCATTTGAAC	1	2162182	G	G	A	3569-08
1814	K00018 glycerate dehydrogenase	CCATGATGTT[C/T]GCTTTAAGAC	1	2162416	C	C	T	3569-08
1814	K00018 glycerate dehydrogenase	ATGTGCAGGG[C/T]TATGCCACGC	1	2162461	T	T	C	3569-08
1814	K00018 glycerate dehydrogenase	GTAATGTGCA[A/G]GGTTATGCCA	1	2162464	G	G	A	3569-08
1814	K00018 glycerate dehydrogenase	TGTGTAATGT[G/T]CAGGGTTATG	1	2162467	G	G	T	3569-08
1814	K00018 glycerate dehydrogenase	ATATCGCAGT[A/G]TGTAATGTGC	1	2162476	G	G	A	3569-08
1814	K00018 glycerate dehydrogenase	TCAATATCGC[A/G]GTGTGTAATG	1	2162479	G	A	G	3569-08
1814	K00018 glycerate dehydrogenase	AGTTGATCGC[C/T]ATTTCTGCCA	1	2162539	T	T	C	3569-08
1814	K00018 glycerate dehydrogenase	TGATTCAGTT[A/G]CCTAAGCTCA	1	2162560	G	G	A	3569-08
1814	K00018 glycerate dehydrogenase	GCTGATTCAG[C/T]TGCCTAAGCT	1	2162562	T	T	C	3569-08
1814	K00018 glycerate dehydrogenase	TGAAATGCTG[A/G]TTCAGTTGCC	1	2162568	A	A	G	3569-08
1814	K00018 glycerate dehydrogenase	ATAAAGTGGT[A/T]CTCACCCGTG	1	2162587	T	T	A	3569-08
1814	K00018 glycerate dehydrogenase	TTGTTATCAC[C/T]AATAAAGTGG	1	2162599	C	C	T	3569-08
1814	K00018 glycerate dehydrogenase	GCCATATCTC[A/C]TTACCTGCTC	1	2162698	A	A	C	3569-08
1814	K00018 glycerate dehydrogenase	ATTCCGCGCC[A/G]TATCTCATTA	1	2162705	A	A	G	2010EL-1749
1814	K00018 glycerate dehydrogenase	CTATTCCGCG[C/T]CATATCTCAT	1	2162707	C	C	T	2010EL-1749
1814	K00018 glycerate dehydrogenase	GACTATTCCG[C/T]GCCATATCTC	1	2162709	C	C	T	2010EL-1749
1815	ribosomal large subunit pseudouridine synthase A	CACCAGAAGC[C/G]GTCGAGTTTG	1	2162992	G	C	G	3569-08
1815	ribosomal large subunit pseudouridine synthase A	TACGCGCCAC[A/C]AGAAGCCGTC	1	2162999	A	C	A	3569-08
1815	ribosomal large subunit pseudouridine synthase A	AAGGCGAAGT[A/G]AATTTGCCGC	1	2163214	A	G	A	3569-08
1815	ribosomal large subunit pseudouridine synthase A	TGGAGCAAAA[C/T]GAAGGCGAAG	1	2163226	T	T	C	3569-08
1815	ribosomal large subunit pseudouridine synthase A	GATGGAGCAA[A/G]ATGAAGGCGA	1	2163228	A	A	G	3569-08
1815	ribosomal large subunit pseudouridine synthase A	AGAAGCAGTT[C/T]CAGTATCGTC	1	2163286	C	C	T	3569-08
1815	ribosomal large subunit pseudouridine synthase A	TCCTGTTTGC[G/T]AAAGGCAAAC	1	2163325	G	G	T	3569-08
1815	ribosomal large subunit pseudouridine synthase A	TGAAGGTCGT[A/C]CACCGTTTGG	1	2163367	C	C	A	3569-08
1817	K07175 PhoH-like ATPase	TATCCTACTC[C/T]GAACCTCTCG	1	2167028	C	C	T	3569-08
1817	K07175 PhoH-like ATPase	CTTTACCTGC[G/T]CTCAGCGTAC	1	2167341	G	G	T	3569-08
1817	K07175 PhoH-like ATPase	GGTAGTTTTT[A/G]ACAGCGTGGA	1	2167509	G	G	A	M66-2
1817	K07175 PhoH-like ATPase	CAACCAATAT[C/G]ATTGATGAAG	1	2167607	G	G	C	3569-08
1817	K07175 PhoH-like ATPase	CGACTTTGCC[C/G]CGCGTTGAAA	1	2167634	C	C	G	3569-08
1817	K07175 PhoH-like ATPase	CTTTGCCGCC[C/G]GTTGAAAGCA	1	2167637	C	C	G	3569-08
1817	K07175 PhoH-like ATPase	TGCCGCCCGC[C/T]GAAAGCATTG	1	2167640	T	T	C	3569-08
1817	K07175 PhoH-like ATPase	CCCGCGTTGA[C/G]CATTGATGGC	1	2167645	G	G	C	3569-08
1817	K07175 PhoH-like ATPase	CGTTGAAAGC[C/T]GATGGCGATA	1	2167649	T	T	C	3569-08
1817	K07175 PhoH-like ATPase	GCATCGCAAA[C/G]TGGGGCATCA	1	2167709	C	C	G	3569-08
1817	K07175 PhoH-like ATPase	GGGCATCACC[A/C]AAAAATATTT	1	2167724	C	C	A	3569-08
1817	K07175 PhoH-like ATPase	CCCCAAAAAT[C/T]TACCAAGGGA	1	2167733	T	T	C	3569-08
1817	K07175 PhoH-like ATPase	GCGCTGGACG[C/T]TGCTCGATCC	1	2167758	T	T	C	3569-08
1817	K07175 PhoH-like ATPase	GATTGGTTTC[A/G]CCCGGCACGG	1	2167925	G	G	A	3569-08
1817	K07175 PhoH-like ATPase	CACGGAAGAG[A/G]AAGATGATGC	1	2167943	A	A	G	3569-08
1817	K07175 PhoH-like ATPase	GGAAGAGGAA[A/G]ATGATGCCGT	1	2167946	G	G	A	3569-08
1817	K07175 PhoH-like ATPase	TGATCACTGT[C/T]GATGGCTCGC	1	2168012	C	C	T	3569-08
1817	K07175 PhoH-like ATPase	CAACTTTATG[C/T]GGTCGTTCAA	1	2168078	T	T	C	3569-08
1817	K07175 PhoH-like ATPase	AACCATCATC[C/T]CGCTGTGGTG	1	2168159	T	T	C	3569-08
1818	ornithine carbamoyltransferase	TGGCATTCAA[C/T]CGTGGCTTCG	1	2168821	C	C	T	3569-08
1818	ornithine carbamoyltransferase	CATTCAATAC[C/T]GGCTTCGGCC	1	2168824	T	T	C	3569-08
1818	ornithine carbamoyltransferase	AGAGATTGTT[A/G]GTGCTCGGAC	1	2168848	G	G	A	3569-08
1818	ornithine carbamoyltransferase	GGGGGTGCCA[G/T]TGGAATGGCT	1	2168878	G	G	T	3569-08
1818	ornithine carbamoyltransferase	GGCCGATCTT[C/G]ACTATGCAAG	1	2168932	G	G	C	3569-08
1818	ornithine carbamoyltransferase	ACTATGCAAG[C/T]ACGGACGCAG	1	2168945	T	T	C	3569-08
1818	ornithine carbamoyltransferase	GAGTACGGAC[A/G]GTAAACAATT	1	2168954	A	A	G	3569-08
1818	ornithine carbamoyltransferase	ACGCAGTAAA[A/G]TTGCATGAAA	1	2168962	A	A	G	3569-08
1818	ornithine carbamoyltransferase	CGCAGTAAAC[C/T]TGCATGAAAT	1	2168963	T	T	C	3569-08
1818	ornithine carbamoyltransferase	CATGGATATT[C/T]TTAGTCGCGC	1	2169058	T	T	C	3569-08
1818	ornithine carbamoyltransferase	GTACTGGCCA[C/T]GATGCCTTAG	1	2169088	T	T	C	3569-08
1818	ornithine carbamoyltransferase	GCAAACTGGG[A/C]AAAATCACCT	1	2169136	C	C	A	3569-08
1818	ornithine carbamoyltransferase	TGATTTCCTT[C/T]ACCGATGTAT	1	2169193	T	T	C	3569-08
1818	ornithine carbamoyltransferase	GGTTTCGATG[C/T]GAAGCCGCGG	1	2169217	T	T	C	3569-08
1818	ornithine carbamoyltransferase	GATGGGTGAA[C/G]GCGGATGCTT	1	2169223	C	C	G	3569-08
1818	ornithine carbamoyltransferase	AGCCGCGGAT[G/T]TGGGATGAGC	1	2169232	T	T	G	3569-08
1830	K07301	GAAAACCGAT[A/T]GCTGTGGGTA	1	2177904	T	T	A	3569-08
1830	K07301	CATTCTGCTA[G/T]ATTGGCGCAG	1	2178258	T	T	G	3569-08
1830	K07301	CGATAACGCG[A/G]GTGATTGCCA	1	2178291	G	G	A	3569-08
1830	K07301	GTGATTGCCA[C/T]ATTTCGGGAT	1	2178304	T	T	C	3569-08
1830	K07301	TGCCAAGTAT[C/T]GGGATGAGCG	1	2178309	C	C	T	3569-08
1830	K07301	CATTATTGCG[A/G]GGCACCAGCT	1	2178351	G	G	A	3569-08
1830	K07301	ACCTGAGCTG[A/T]GCCTCATTGG	1	2178375	T	T	A	3569-08
1830	K07301	TGAAGCCATG[C/T]CGTGACTTTT	1	2178516	C	C	T	3569-08
1830	K07301	GTCTCTTTGC[C/T]TGGTTGGGGT	1	2178553	T	T	C	3569-08
1831	K06041 arabinose-5-phosphate isomerase	CGGAATGATT[A/G]CGTGGCGATA	1	2178988	A	A	G	3569-08
1831	K06041 arabinose-5-phosphate isomerase	CCCCAACTCC[C/T]ATGGCGAAAT	1	2179111	T	T	C	3569-08
1831	K06041 arabinose-5-phosphate isomerase	CACCGCCACT[C/G]GTAATGGGCG	1	2179207	C	C	G	3569-08
1831	K06041 arabinose-5-phosphate isomerase	CAAGCCTTGA[A/C]GAGATGCTTT	1	2179379	C	C	A	3569-08
1831	K06041 arabinose-5-phosphate isomerase	TGAACAAGAC[A/C]CTACTCGGTA	1	2179447	A	A	C	3569-08
1832	K03270 3-deoxy-D-manno-octulosonate 8-phosphate phosphatase (KDO 8-P phosphatase)	TGATGGTTAT[C/T]GTGAAAGCGT	1	2179863	T	T	C	3569-08
1832	K03270 3-deoxy-D-manno-octulosonate 8-phosphate phosphatase (KDO 8-P phosphatase)	TCAGAAACTG[G/T]ATCGCTCCTG	1	2180022	G	G	T	3569-08
1835	K06861 lipopolysaccharide export system ATP-binding protein	CTACAAAAAG[C/T]AAAGTGGTTT	1	2181332	T	T	C	3569-08
1835	K06861 lipopolysaccharide export system ATP-binding protein	CGGCCTTGTC[G/T]CGCGATGAAG	1	2181446	G	G	T	3569-08
1835	K06861 lipopolysaccharide export system ATP-binding protein	CACCATTACC[C/T]GATGACAACG	1	2181470	T	T	C	3569-08
1836	RNA polymerase factor sigma-54	GACGCTGGAT[A/G]CAGCAAGAAA	1	2182164	G	G	A	3569-08
1836	RNA polymerase factor sigma-54	AACCACCCAA[C/T]CTGCAAGATT	1	2182458	C	C	T	3569-08
1836	RNA polymerase factor sigma-54	CACTATAGCC[C/T]GCACTTATCG	1	2182527	C	C	T	3569-08
1836	RNA polymerase factor sigma-54	ACTTATCGAT[C/T]ATCGACGATT	1	2182542	T	T	C	3569-08
1836	RNA polymerase factor sigma-54	AGAGAGCCTG[C/T]AGTGATGACA	1	2182599	C	C	T	3569-08
1836	RNA polymerase factor sigma-54	CGCTGAATAC[C/T]ATACCTGACG	1	2182917	C	C	T	3569-08
1839	K06958	GTCGCTGCAT[A/G]CTGAGCGAAA	1	2184737	G	G	A	3569-08
1839	K06958	CGAAACGGTG[A/T]ATGCGCATTG	1	2184755	T	T	A	3569-08
1839	K06958	GGTGCGTATG[C/G]ATTGAAGGCC	1	2184761	C	C	G	3569-08
1839	K06958	GTTTGATGTG[C/T]TTTCTCCCCA	1	2184860	C	C	T	3569-08
1839	K06958	TCCCCATTGG[A/G]CCTGACCTAC	1	2184884	A	A	G	3569-08
1839	K06958	CGAAGTGATG[A/G]CTCAAACAGC	1	2184959	A	A	G	3569-08
1839	K06958	AGTGATGGAA[C/G]AAACAGCAGA	1	2184962	C	C	G	3569-08
1839	K06958	GGAACTCAAA[A/G]CAGATCCAAA	1	2184968	G	G	A	3569-08
1839	K06958	CGAATACTGG[G/T]CCCATGCTTG	1	2184998	T	T	G	3569-08
1839	K06958	TGAATATTTC[C/G]CAACTTGGTC	1	2185106	G	G	C	3569-08
1839	K06958	CATCAAGTAC[A/C]TCCGCCATAC	1	2185128	C	C	A	3569-08	M66-2
1841	K06213 magnesium transporter	TATTGCTCAT[A/G]CTGGAAGCCT	1	2185742	A	A	G	3569-08
1841	K06213 magnesium transporter	TCTACTGGAA[C/T]TCACCACGTA	1	2185751	C	C	T	3569-08
1841	K06213 magnesium transporter	ACTGACTGAC[A/G]GAAGATTACG	1	2185796	A	A	G	3569-08
1841	K06213 magnesium transporter	CGATGATGTC[A/C]TACGTATTGC	1	2185916	C	C	A	3569-08
1841	K06213 magnesium transporter	TCCCAAATGG[A/G]CCGCGGATCG	1	2185974	G	G	A	3569-08
1841	K06213 magnesium transporter	AATGGATGCC[A/G]GATCGCATGC	1	2185979	G	G	A	3569-08
[truncated: 2,386 more rows]
